# Supplementary material for: Identification of specific miRNAs in early-stage mung bean (Vigna radiata) using DNA/AgNCs sensors and miRNAtome analysis
Source: Hortic Res. 2025 Nov 13;13(2):uhaf312. doi: 10.1093/hr/uhaf312 (PMC12946678; doi:10.1093/hr/uhaf312)
Supplement: Web_Material_uhaf312 [file web_material_uhaf312.zip]

Archive with 3 entries (3 files):
- MungBean_Horticultural research_supple_revised_Final.pdf
- Oh et al._Horticultural Research_Supporting data_revised.docx
- Oh_et_al._Horticulture_Research_Supporting_data_2_.xlsx
