# Supplementary material for: Identification of specific miRNAs in early-stage mung bean (Vigna radiata) using DNA/AgNCs sensors and miRNAtome analysis
Source: Hortic Res. 2025 Nov 13;13(2):uhaf312. doi: 10.1093/hr/uhaf312 (PMC12946678; doi:10.1093/hr/uhaf312)
Supplement: Web_Material_uhaf312 [file web_material_uhaf312.zip › Oh_et_al._Horticulture_Research_Supporting_data_2_.xlsx]

## Sheet: Annotated mungbean miRNA
					Annotation
Chr	start	end	strand	seq	Arabidopsis thaliana	Viridiplantae
Chr1	16798790	16798810	+	AAGATTACAGGAGAGGTGAA	ath-miR156b-3p
Chr5	34766112	34766135	-	TTCCGTCCATTGTTCACTGCTCA	ath-miR156c-3p	cca-miR6114-3p
Chr5	10679265	10679288	-	CCTACCTGTCAGACCTATAGACG	ath-miR156c-3p
Chr5	19810688	19810707	+	ACAGAAGAGAGTGAGCACA	ath-miR156d-3p	mtr-miR156b-3p
Chr5	20559774	20559793	-	ACAGAAGAGAGTGAGCACA	ath-miR156d-3p	mtr-miR156b-3p
Chr6	32607647	32607666	+	ACAGAAGAGAGTGAGCACA	ath-miR156d-3p	mtr-miR156b-3p
Chr6	33330483	33330502	-	ACAGAAGAGAGTGAGCACA	ath-miR156d-3p	mtr-miR156b-3p
Chr7	43907290	43907309	+	ACAGAAGAGAGTGAGCACA	ath-miR156d-3p	mtr-miR156b-3p
Chr1	10231256	10231279	+	AAACGAGAGTGAATTTTGAAATT	ath-miR156d-3p
Chr1	27782937	27782960	-	AAACGAGAGTGAATTTTGAAATA	ath-miR156d-3p
Chr10	17102014	17102037	+	AAACGAGAGTGAATTTTGAAGTA	ath-miR156d-3p
Chr5	6028807	6028830	+	AAACGAGAGTGAATTTTGAAGTA	ath-miR156d-3p
Chr11	8297326	8297350	+	TCACTCTCGTTTACCTCTAAATTC	ath-miR156d-3p
Chr5	25146363	25146387	+	TCACTCTCGTTTACCTCTAAATTC	ath-miR156d-3p
Chr11	18485361	18485380	+	TGCAACCTTCTGACATCCC	ath-miR157b-3p	bdi-miR159b-5p.2
Chr6	959492	959512	+	TCTCTCTTCCTCTGTCATCA	ath-miR157b-3p	stu-miR156d-3p
Chr1	7641261	7641282	+	TCTCTAGGCTTCTGTCATCCA	ath-miR157b-3p	stu-miR156d-3p
Chr3	5755387	5755401	+	ACTTCTGACACCAT	ath-miR157c-3p	bdi-miR159b-5p.2
Chr1	4509238	4509258	+	GACAGAAGATAGAGAGCACT	ath-miR157c-3p	smo-miR1088-3p
Chr1	7641182	7641202	+	GACAGAAGATAGAGAGCACA	ath-miR157c-3p	smo-miR1088-3p
Chr1	13643037	13643057	+	GACAGAAGATAGAGAGCACA	ath-miR157c-3p	smo-miR1088-3p
Chr4	20034766	20034786	-	GACAGAAGATAGAGAGCACA	ath-miR157c-3p	smo-miR1088-3p
Chr9	283394	283417	-	GGATAATGATATGTAGACAACAT	ath-miR158a-3p	bra-miR158-3p
Chr9	1218883	1218906	-	GGATAATGATATGTAGACAACAT	ath-miR158a-3p	bra-miR158-3p
Chr6	24572521	24572544	+	GACAAAGCACACTGGAAAGCTTC	ath-miR158a-3p
Chr8	7674350	7674373	-	GACAAAGCACACTGAAAAGCCTT	ath-miR158a-3p
Chr9	9523616	9523635	+	AGTGTATTTTGAAGGGACA	ath-miR159b-3p	aly-miR857-3p
Chr11	1645444	1645463	+	GGACTGAAGGGAGCTCCCT	ath-miR159b-3p	bra-miR319-3p
Chr10	10339485	10339505	+	TGGACTGAAGGGAGCTCCCT	ath-miR159b-3p	bra-miR319-3p
Chr6	7867077	7867097	-	TGGACTGAAGGGAGCTCCCT	ath-miR159b-3p	bra-miR319-3p
Chr7	53461748	53461768	+	TGGACTGAAGGGAGCTCCCT	ath-miR159b-3p	bra-miR319-3p
Chr9	12083423	12083446	+	TTGGTCCCTTCAACCCAAAACCG	ath-miR159b-3p	gma-miR159e-3p
Chr3	12412656	12412676	+	TGGACTGAAGGGAGCTCCTA	ath-miR159b-3p	sly-miR319c-3p
Chr6	10875307	10875327	-	GACTGAAGGGAGCTCCTTCT	ath-miR159b-3p	sly-miR319c-3p
Chr6	10885433	10885453	-	GACTGAAGGGAGCTCCTTCT	ath-miR159b-3p	sly-miR319c-3p
Chr4	9122142	9122165	+	AATGGATTGAAACCCGTGAGCCA	ath-miR159b-3p
Chr2	23846371	23846391	+	GATAAACCTCTGCATCCAGT	ath-miR162b-3p	bra-miR162-3p
Chr7	39361853	39361873	-	GATAAACCTCTGCATCCAGC	ath-miR162b-3p	bra-miR162-3p
Chr8	20506049	20506072	+	CACCTCTGCAGAATTTTAACACC	ath-miR162b-3p	stu-miR8033-3p
Chr7	2193293	2193314	-	TGTAAACCTGCCCAACTTCAA	ath-miR164b-3p
Chr2	2945368	2945388	-	GGATGAAGCAGGTTCTTGCG	ath-miR165a-3p
Chr10	20472330	20472349	+	TCGGACCAGGCTTCATTCC	ath-miR166e-3p	ata-miR166c-3p
Chr8	24691583	24691603	+	GGACCAGGCTTCATTCCCCT	ath-miR166e-3p	ata-miR166d-3p
Chr3	1586583	1586602	+	AAGCTGCCAGCATGATCTA	ath-miR167c-3p	ata-miR167f-3p
Chr8	25481201	25481220	-	AAGCTGCCAGCATGATCTA	ath-miR167c-3p	ata-miR167f-3p
Chr8	41399473	41399493	-	AAGCTGCCAGCATGATCTTA	ath-miR167c-3p	ata-miR167f-3p
Chr11	8021065	8021085	+	CGCCTTGCATCAACTGAATC	ath-miR168a-3p	bra-miR168c-3p
Chr3	11106639	11106662	+	AAATGTACCAACTGAAAAACCTC	ath-miR168b-3p	aly-miR168b-3p
Chr1	35464520	35464543	+	AAAAAAGGATTCATTTGATACAT	ath-miR168b-3p	bra-miR168a-3p
Chr7	53728940	53728956	+	CCAAGGATGACTTGCC	ath-miR169a-3p	osa-miR169i-5p.1
Chr5	3464901	3464921	-	CCAAGGATGACTTGCCGGCT	ath-miR169a-3p	osa-miR169i-5p.1
Chr5	3467810	3467830	-	CCAAGGATGACTTGCCGGCA	ath-miR169a-3p	osa-miR169i-5p.1
Chr1	9857757	9857778	-	GCCAAGGATGACTTGCCGGCG	ath-miR169a-3p	osa-miR169i-5p.1
Chr1	322954	322977	-	ATTACCGAAGGACAAAAGCCCTC	ath-miR169b-3p	aly-miR169b-3p
Chr7	40245116	40245139	-	TTACCGAAGGACAAAGAGCGTTA	ath-miR169b-3p	aly-miR169b-3p
Chr5	3470938	3470961	-	GTAAAGTCTTCCTTGGCTCTTAT	ath-miR169f-3p	zma-miR169f-3p
Chr8	5473947	5473970	-	ACAGATTGACACGTAATCAATGT	ath-miR170-3p	rgl-miR7803b-3p
Chr5	34539490	34539510	+	TCGATTGAGCCGTGTCAATA	ath-miR170-3p	stu-miR171c-3p
Chr7	38862963	38862987	-	TACGTGTCAATATATGATTGGTCA	ath-miR170-3p	stu-miR171c-3p
Chr7	42820935	42820955	+	GAGCCGCGCCAATATCACTT	ath-miR171a-3p	lja-miR171d-5p
Chr2	9527287	9527307	+	GAGCCGCGTCAATATCTCAT	ath-miR171a-3p	stu-miR171b-3p
Chr10	2789229	2789250	+	TGATATTGGTCTGGCTCATCT	ath-miR171c-3p	ata-miR171a-3p
Chr2	9566127	9566147	+	GAGCCGTGCCAATATCACGA	ath-miR171c-3p	ata-miR171c-3p
Chr10	2789538	2789558	+	AGCCGAATCAATATCACTCT	ath-miR171c-3p	ppe-miR171d-3p
Chr1	35230422	35230445	-	TCGGTCTTGTATTGGCACTCGGT	ath-miR171c-3p
Chr9	20642193	20642216	+	TCGGTCTTGTATTGGCACTCGGT	ath-miR171c-3p
Chr11	18027293	18027308	-	AGCTTTGATGATGAA	ath-miR172e-3p	ata-miR172c-3p
Chr4	4898313	4898332	-	AATCTTGATGATGCTGCAC	ath-miR172e-3p	ata-miR172c-3p
Chr3	9680676	9680696	-	AGCATCATCAAGATTCACAA	ath-miR172e-3p	ata-miR172c-3p
Chr4	6317368	6317388	+	AGCATCATCAAGATTCACAT	ath-miR172e-3p	ata-miR172c-3p
Chr6	6448215	6448235	+	AGCATCATCAAGATTCACAA	ath-miR172e-3p	ata-miR172c-3p
Chr8	37536130	37536150	+	AATCTTGATGATGCTGCATC	ath-miR172e-3p	ata-miR172c-3p
Chr6	23983898	23983921	+	CAGAGAATCATGAATGGTATTGA	ath-miR173-3p	aly-miR3434-3p
Chr1	11898686	11898707	-	ATTTAGGACCAATCACAGATT	ath-miR1886.2	ath-miR1886.2
Chr1	11898750	11898773	+	TAATTTAGGACCAATCACAGATT	ath-miR1886.2	ath-miR1886.2
Chr1	5815779	5815802	-	TAATTTAGGACCAATCACAGATT	ath-miR1886.2	ath-miR1886.2
Chr11	1834944	1834967	+	CGTGTGAATCTGTGATTGGTCCA	ath-miR1886.2	ath-miR1886.2
Chr5	2650833	2650856	+	TAATTTAGGACCAATCACAGATT	ath-miR1886.2	ath-miR1886.2
Chr7	54342619	54342642	+	TAATTTAGGACCAATCACAGATT	ath-miR1886.2	ath-miR1886.2
Chr1	2251756	2251779	+	TAATTTACGATCAATCACAGATT	ath-miR1886.2
Chr5	5208812	5208835	+	TAATTTACGATCAATCACAGATT	ath-miR1886.2
Chr5	14733073	14733096	+	AACTAACATAATATTTGATTGTC	ath-miR1886.2
Chr7	26447595	26447618	+	TAATTTACGATCAATCACAGATT	ath-miR1886.2
Chr9	13267570	13267588	-	ATCTGCATCCTGAGGTGT	ath-miR2111a-3p	bra-miR2111-3p
Chr9	13267524	13267544	-	CCTTGGGAAGCAGATTACCT	ath-miR2111a-3p	lja-miR2111-3p
Chr7	16757161	16757181	-	GAGATTATGTCGGATTACCT	ath-miR2111a-3p
Chr6	36863858	36863876	-	CAGCCATGTACGGACCTT	ath-miR3434-3p
Chr1	8703601	8703624	-	CGTGTTAATCTGTGATTGGTCAA	ath-miR3440b-3p	ath-miR3440b-3p
Chr10	19043717	19043740	-	CGTGTTAATCTGTGATTGGTCAA	ath-miR3440b-3p	ath-miR3440b-3p
Chr3	702311	702334	-	CGTGTTAATCTGTGATTGGTCAA	ath-miR3440b-3p	ath-miR3440b-3p
Chr3	7707494	7707517	-	CGTGTTAATCTGTGATTGGTCAA	ath-miR3440b-3p	ath-miR3440b-3p
Chr4	5791389	5791412	+	CCCGTGATGGACTGGATTGGTCT	ath-miR3440b-3p	ath-miR3440b-3p
Chr5	34632744	34632767	+	CGTGTTAATCTGTGATTGGTCAA	ath-miR3440b-3p	ath-miR3440b-3p
Chr6	36784819	36784842	-	CGTGTTAATCTGTGATTGGTCAA	ath-miR3440b-3p	ath-miR3440b-3p
Chr7	29367168	29367191	-	CGTGTCTATCTGTGATTGGTCAA	ath-miR3440b-3p	ath-miR3440b-3p
Chr7	45766201	45766224	-	TTTTGACCAATCACATATTGATA	ath-miR3440b-3p	ath-miR3440b-3p
Chr8	41799880	41799903	-	CGTGTCTATCTGTGATTGGTCAA	ath-miR3440b-3p	ath-miR3440b-3p
Chr9	8751384	8751407	+	CGTGTTAATCTGTGATTGGTCAA	ath-miR3440b-3p	ath-miR3440b-3p
Chr1	19555850	19555873	-	GTGTCAATCTGTAATTGGTCAAA	ath-miR3440b-3p
Chr5	26476158	26476181	-	AAGAGAATGCGTGAACCAATCCA	ath-miR3440b-3p
Chr6	9868468	9868491	+	GTGTCAATCTGTAATTGGTCAAA	ath-miR3440b-3p
Chr7	52621208	52621231	-	GTGTCAATCTGTAATTGGTCAAA	ath-miR3440b-3p
Chr8	21875780	21875803	-	GTGTCAATCTGTAATTGGTCAAA	ath-miR3440b-3p
Chr8	36929646	36929669	-	GTGTCAATCTGTAATTGGTCAAA	ath-miR3440b-3p
Chr8	43753421	43753444	-	GTGTCAATCTGTAATTGGTCAAA	ath-miR3440b-3p
Chr6	9500113	9500133	-	GCTCAGGAGGGATAGCACCT	ath-miR390b-3p	atr-miR390.2
Chr1	2790989	2791010	-	TGCCGTAGGAGAGATGACACC	ath-miR391-3p	bra-miR391-3p
Chr4	5695595	5695615	-	CGCAGGAGAGATGACGCTGT	ath-miR391-3p	ppe-miR5225-3p
Chr10	9491778	9491801	-	TGTCATGACAAATTCAAAAGACG	ath-miR3932b-3p	ata-miR9674b-3p
Chr4	7311376	7311392	-	GAGATCACAAAGAAGG	ath-miR3932b-3p	gsa-bantam-3p
Chr6	8184913	8184936	+	GTGTCACGTTGTCATTGGTCGAT	ath-miR3932b-3p
Chr9	4035658	4035681	+	TATAAGAGATAGTCAAGAGGACT	ath-miR393a-3p	aly-miR169m-3p
Chr8	18309489	18309504	-	TTTAAAGAGATATAA	ath-miR393a-3p	aly-miR393a-3p
Chr3	10161023	10161044	+	CAAAGGGATCGCATTGATCCA	ath-miR393b-3p	zma-miR393b-3p
Chr6	5728985	5729006	+	CAAAGGGATCGCATTGATCCC	ath-miR393b-3p	zma-miR393b-3p
Chr1	35165203	35165225	+	CCAAAGGGATCGCATTGATCTG	ath-miR393b-3p	zma-miR393b-3p
Chr8	40620683	40620705	+	CCAAAGGGATCGCATTGATCTA	ath-miR393b-3p	zma-miR393b-3p
Chr7	43175036	43175054	-	CTGTCAAGAAAACTGCAA	ath-miR396b-3p	ata-miR396c-3p
Chr7	42872202	42872222	+	CCACAGCTTTCTTGAACTTC	ath-miR396b-3p	cca-miR396a-3p
Chr7	42879427	42879447	-	CCACAGCTTTCTTGAACTGC	ath-miR396b-3p	cca-miR396a-3p
Chr6	2914496	2914516	-	TGTTCTCAGGTCGCCCCTGC	ath-miR398c-3p	stu-miR398a-3p
Chr1	11008090	11008110	-	CCAAAGGAGAGTTGCCCTGT	ath-miR399c-3p	aly-miR399c-3p
Chr7	31911008	31911028	-	CCAAAGGAGAGTTGCCCTGC	ath-miR399c-3p	aly-miR399c-3p
Chr8	41082510	41082530	+	CCAAAGGAGAGTTGCCCTGT	ath-miR399c-3p	aly-miR399c-3p
Chr10	17539180	17539200	-	CCAAAGGAGAATTGCCCTGC	ath-miR399c-3p	ata-miR399a-3p
Chr10	17539236	17539256	-	GTGATTCTCCCTTGGCATGG	ath-miR399c-3p	ata-miR399a-3p
Chr10	12896707	12896722	+	GAAACGGTGCCATCT	ath-miR4228-3p	gma-miR169i-3p
Chr6	26180166	26180181	-	GAAACGGTGCCATCT	ath-miR4228-3p	gma-miR169i-3p
Chr7	37332486	37332509	-	TCACCTATGCACTTGAAACGGTG	ath-miR4228-3p
Chr1	15439338	15439358	-	TTCCTACAATTTTTGGCACC	ath-miR447a.2-3p
Chr2	12895150	12895173	-	CTGTTGAACATGTTTTGTTGAAT	ath-miR447c-3p	ath-miR447c-3p
Chr10	7157562	7157584	+	TGCGCTGTGCGAATTTTTCCTA	ath-miR472-3p
Chr1	22705319	22705342	+	CCTCTGTACAATTTTAACACCTC	ath-miR5014a-3p	ath-miR5014a-3p
Chr6	18334335	18334358	+	TTAAAATTTAAGTCTGTTGGTCA	ath-miR5014a-3p	ath-miR5014a-3p
Chr6	22017352	22017375	-	CCTCTGTACAATTTTAACACCTC	ath-miR5014a-3p	ath-miR5014a-3p
Chr1	10508374	10508397	+	TTAAATTTGAAATCGTCCAACCA	ath-miR5014a-3p
Chr1	10508526	10508549	-	TTAAATTTGAAATCGTCCAACCA	ath-miR5014a-3p
Chr1	2818284	2818304	+	GGACTTTTGCTATTTGTAGT	ath-miR5017-3p	sbi-miR6227-3p
Chr1	2883059	2883079	+	GGACTTTTGCTATTTGTAGT	ath-miR5017-3p	sbi-miR6227-3p
Chr11	14433477	14433500	-	AAAAAATTTGGTAAAAAAGACTA	ath-miR5017-3p	stu-miR7984b-3p
Chr8	43483444	43483467	+	ACAAAATTTGGTAAAAAGGACTA	ath-miR5017-3p	stu-miR7984b-3p
Chr8	31989334	31989357	-	AAAAAATTTGGTAAAAAAGACTA	ath-miR5017-3p	stu-miR7984b-3p
Chr8	28025413	28025436	-	GACTTATCTTGACCTTTGGCCCG	ath-miR5024-3p
Chr8	29102394	29102417	-	CCAACTTTAAATCCAAGGATATT	ath-miR5632-3p	ath-miR5632-3p
Chr9	2307382	2307403	+	TGACATGGATTTGGATTTAAA	ath-miR5632-3p	bra-miR9559-3p
Chr6	10066469	10066491	-	GAGAAACAAATTGGATAAGTAA	ath-miR5632-3p
Chr9	17305157	17305180	-	AATTATCCAACCACATTTTGACA	ath-miR5632-3p
Chr6	24932983	24933003	+	TGCCCCACGGTGGGCGCCAA	ath-miR5639-3p
Chr5	19072966	19072989	+	TGCCGCCGGGCGGTTCTGAGGCT	ath-miR5639-3p
Chr5	19911198	19911221	+	GGCACGGTGGAGATGGTTGACCT	ath-miR5639-3p
Chr1	10275241	10275264	-	TCATCATGGATTTGGATTCAGTT	ath-miR5663-3p	bra-miR9559-3p
Chr1	28605870	28605893	+	AATATTAGAATGCAATTGGGACA	ath-miR5663-3p	mtr-miR2111d-3p
Chr11	10998378	10998401	+	AGAGAAGCTAAGGACCTGTACTC	ath-miR5663-3p
Chr6	31292186	31292209	+	GAGGATGAAAATGAACAAACCTT	ath-miR774b-3p	stu-miR827-3p
Chr6	28798808	28798828	+	CAAAAATATGGCTTCTACTA	ath-miR774b-3p
Chr6	8790892	8790913	-	TTGGACAACCTGCTATGTGTA	ath-miR779.1	bdi-miR169c-3p
Chr1	8259566	8259587	+	AGCCTTCTGCTATTGCCTTGT	ath-miR779.1
Chr5	28502662	28502685	-	GTGCACGAAGAACTCAAATAGTT	ath-miR780.2
Chr7	26377765	26377786	+	AACTATGATTTGAAGATTTTC	ath-miR8170-3p	stu-miR8024a-3p
Chr7	17842635	17842658	+	TGTTGATTTCTATGTTGAGAACA	ath-miR8170-3p
Chr8	25899557	25899580	+	TTTGGTAGAAAGGATTAAAACCA	ath-miR822-3p
Chr5	30575138	30575154	+	GTCAGCTCATTTGGTT	ath-miR829-3p.1	aly-miR845b-3p
Chr11	11378431	11378451	+	GAGGATTTTGAGAAGGTTTT	ath-miR830-3p	ath-miR830-3p
Chr11	11379292	11379312	+	GAGGATTTTGAGAAGGTTTT	ath-miR830-3p	ath-miR830-3p
Chr11	11379227	11379247	-	GAGGATTTTGAGAAGGTTTT	ath-miR830-3p	ath-miR830-3p
Chr8	25832664	25832687	-	TTTTTGAGAACATTTTAACACTA	ath-miR830-3p	rgl-miR7804-3p
Chr10	11624512	11624529	-	GACTCGAACTATTTTAT	ath-miR830-3p
Chr7	35479848	35479870	+	GGACGAGAGTAATTGAGAAGAT	ath-miR830-3p
Chr10	13342604	13342627	-	CGGTCAAGATACTCTTCTTAACG	ath-miR831-3p	aly-miR831-3p
Chr4	20044141	20044161	-	AATGGGCGGATTGGGAAGCA	ath-miR832-3p	pvu-miR482-3p
Chr2	10291003	10291024	+	TCCGACCGTCAACAAAAAAGT	ath-miR833a-3p	aly-miR833-3p
Chr7	19053499	19053522	+	ACCTTAAACGGATGTTGACATCC	ath-miR833a-3p	vvi-miR3631a-3p
Chr8	5787257	5787280	-	ACCTTAAACGGATGTTGACATCC	ath-miR833a-3p	vvi-miR3631a-3p
Chr8	28534130	28534153	+	ATGACAAAGACCGACGTCTACAC	ath-miR833a-3p
Chr1	28950507	28950531	+	CAAATGCATTTGTTGATATGGGTA	ath-miR833a-3p
Chr1	33818686	33818707	-	TTCTTTTGATCGTTTCAACTC	ath-miR837-3p
Chr2	15641304	15641325	+	TTCTTTTGATCGTTTCAACTC	ath-miR837-3p
Chr5	5000698	5000719	-	TTCTTTTGATCGTTTCAACTC	ath-miR837-3p
Chr9	9862217	9862238	+	TTCTTTTGATCGTTTCAACTC	ath-miR837-3p
ChrM	93578	93601	-	CAACTCCATCCCTTAGTCGGGCG	ath-miR840-3p
Chr1	35899560	35899583	-	GACAAAACACACTAGAAAGCCTC	ath-miR841b-3p
Chr11	17692349	17692372	+	GAAGGGACCAATCTGACCCACTA	ath-miR841b-3p
Chr9	11312906	11312926	-	CGATTGTAGATGGCTTTGGC	ath-miR844-3p
Chr11	10872580	10872603	+	TTTCAAGCACGTTATTTGGGTTG	ath-miR846-3p	stu-miR8030-3p
Chr7	12184522	12184542	-	TTCCTCTGAGCACTTCACAC	ath-miR846-3p
Chr10	2063901	2063924	+	CCCAAAGACGAACCTGGATCGTT	ath-miR851-3p
Chr7	54399057	54399080	+	AATGATGGATATGTGTTAAAGCA	ath-miR861-3p	ath-miR861-3p
Chr6	24375746	24375769	-	ATCGCGGATAAGTCCTTAAGGAC	ath-miR861-3p
Chr7	47963342	47963362	-	GTCAATAATAAAGTGGATGT	ath-miR864-3p	ath-miR864-3p
Chr1	9747443	9747466	-	AAATCACTCCACAATCAATAATA	ath-miR864-3p
Chr11	10609212	10609235	-	TAGAATTCGACGTATTATTGGTG	ath-miR864-3p
Chr9	392023	392043	-	AATTTGAGGATCCGGCAGAA	ath-miR865-3p	ath-miR865-3p
Chr1	10094289	10094317	-	GAGGCGGCCGGAGTTTTGAGGAAAATGG	ath-miR865-3p	ath-miR865-3p
Chr7	8665556	8665579	+	TGATTGAGTGAATTTGAGGATAA	ath-miR865-3p	stu-miR397-3p
Chr7	37006222	37006238	+	TGAGGATTTTGTTATT	ath-miR866-3p	aly-miR3448-3p
Chr1	25951487	25951510	-	ATCAGAACTTAACTTAGGAACCA	ath-miR868-3p
Chr6	18270312	18270334	-	AGAAACATCAATTTATGGACTT	ath-miR870-3p
Chr8	3427021	3427037	-	GAGAAACTGCCGGGCG		ahy-miR167-3p
Chr11	12655957	12655980	+	TACGTGGCAGTTTGTGATTGGTC		ahy-miR167-3p
Chr6	7861467	7861490	-	CAGCTGGATGAGTAGAATTGGCT		aly-miR164c-3p
Chr6	7786163	7786186	-	TCTGTTTGGCTATATAATAACCT		aly-miR169n-3p
Chr11	7308780	7308801	+	GCATCAAGAACTCACTTTCTA		aly-miR3433-3p
Chr3	8239462	8239485	-	TTTAAAAAACTCTGATTTTAGTC		aly-miR3434-3p
Chr7	42147161	42147184	-	AAAAAACTCTGATTTTAATCCTT		aly-miR3434-3p
Chr8	44479470	44479495	+	TTTAAAAAACTCTGATTTTAGTCTT		aly-miR3434-3p
Chr11	13150964	13150986	+	TCCAGGATCGTTGTTGTAGCCA		aly-miR3436-3p
Chr3	5938366	5938389	-	TTAACGATTTTTTGATAACAGTG		aly-miR3436-3p
Chr7	42750620	42750643	-	AGACAAACTTGGGTCGTTGCCTA		aly-miR3436-3p
Chr1	23604692	23604716	-	TCCAGGATCGTTGTTGTAGCCATG		aly-miR3436-3p
Chr11	10638917	10638939	+	AAAGAGAAAGGATTAAGAGGAA		aly-miR3438-5p
Chr9	14829733	14829756	+	TGATTCCAAGAGCTATGAAGTTG		aly-miR3438-5p
Chr9	14830383	14830406	+	TGATTCCAAGAGCTATGAAGTTG		aly-miR3438-5p
Chr7	32240023	32240046	+	GCTTATAAGAAAATCAGACTGCT		aly-miR3439-3p
Chr1	3898882	3898905	-	AATAGGCAGCGGTTCTCTGACCA		aly-miR3440-3p
Chr10	56284	56307	-	GTCGCGGTTCTCTGAGCAACCGC		aly-miR3440-3p
Chr4	20216651	20216672	-	CTGGAGGCTTTTGAAGGAATT		aly-miR3441-5p.1
Chr10	20373672	20373691	-	GGCATTCTGTCCACCTCCA		aly-miR394b-3p
Chr7	40979992	40980011	-	GGCATTCTGTCCACCTCCA		aly-miR394b-3p
Chr3	3967408	3967429	+	CATCTTTAGAAAACTCTGGTT		aly-miR781-3p
Chr3	12831526	12831547	+	CATCTTTAGAAAACTCTGGTT		aly-miR781-3p
Chr11	9272063	9272085	+	CCAATTTTAGAAAACTCTGGTT		aly-miR781-3p
Chr8	4794795	4794817	+	CCAATTTTAGAAAACTCTGGTT		aly-miR781-3p
Chr1	33275450	33275473	+	TTCAACTTTAGAAAACTCTAGTT		aly-miR781-3p
Chr10	11232170	11232193	-	AGAAAACTCTGATTTTAGTTCTT		aly-miR781-3p
Chr10	12463756	12463779	-	TTCAACTTTAGAAAACTCTAGTT		aly-miR781-3p
Chr11	763759	763782	+	TTCAACTTTAGAAAACTCTGGAT		aly-miR781-3p
Chr11	6260592	6260615	+	TAGAAAACTCTGGTTTTAGTCTT		aly-miR781-3p
Chr11	6724603	6724626	+	AGAAAACTCTGATATTAGTCCTT		aly-miR781-3p
Chr11	11850795	11850818	+	TTCAACTTTAGAAAACTCTAGTT		aly-miR781-3p
Chr11	16099646	16099669	+	CAATTCTAGAAAACTCTGGTTTT		aly-miR781-3p
Chr11	9355638	9355661	-	TTCAATTTTAGAAAACTCTGATT		aly-miR781-3p
Chr2	9596149	9596172	-	TTCAACTTTAGAAAACTCTGGTT		aly-miR781-3p
Chr4	450688	450711	+	TAGAAAACTCTGCTTTTAGTCTT		aly-miR781-3p
Chr4	4492572	4492595	+	TAGAAAACTCTGTTTTTAGTCTA		aly-miR781-3p
Chr4	5680725	5680748	+	AGAAAACTCTGATTTTAATCTTT		aly-miR781-3p
Chr4	4496016	4496039	-	TTCAACTCTAGAAAACTCTGGTT		aly-miR781-3p
Chr5	3797465	3797488	+	TTCAACTTTAGAAAACTCTAGTT		aly-miR781-3p
Chr5	22571821	22571844	+	TTCAACTTTAGAAAACTCTAGTT		aly-miR781-3p
Chr5	28889246	28889269	+	TTCAACTTTAGAAAACTCTGGTT		aly-miR781-3p
Chr5	30847064	30847087	+	TAGAAAACTCTGGTTTTAGTCTT		aly-miR781-3p
Chr6	7026665	7026688	+	TTCAACTTTAGAAAACTCTGGTT		aly-miR781-3p
Chr6	8876947	8876970	+	TTCAACTTTAGAAAACTCTAGTT		aly-miR781-3p
Chr6	22337110	22337133	+	TTCAACTTTAGAAAACTCTAGTT		aly-miR781-3p
Chr6	7719892	7719915	-	CCAACTTTAGAAAACTCTAGTTT		aly-miR781-3p
Chr7	8657390	8657413	+	TTCAACTTTAGAAAACTCTGGTT		aly-miR781-3p
Chr7	29935361	29935384	+	TAGAAAACTCTGGTTTTAGCCCT		aly-miR781-3p
Chr7	30864681	30864704	+	TTCAACTTTAGAAAACTCTAGTT		aly-miR781-3p
Chr7	35173095	35173118	+	TTCAACTTTAGAAAACTCTAGTT		aly-miR781-3p
Chr7	35771911	35771934	-	TTCAACTTTAGAAAACTCTAGTT		aly-miR781-3p
Chr7	44190884	44190907	-	TAGAAAACTCTGGTTTTAGTCTT		aly-miR781-3p
Chr8	38933641	38933664	+	TTCAACTTTAGAAAACTCTAGTT		aly-miR781-3p
Chr9	1053145	1053168	+	TAGAAAACTCTGGTTTTAGTCGT		aly-miR781-3p
Chr9	3027561	3027584	+	TTCAACTTTAGAAAACTCTAGTT		aly-miR781-3p
Chr1	10615101	10615125	-	TAGAAAACTCTGGTTTTAGTCCTT		aly-miR781-3p
Chr2	6161426	6161450	-	TAGAAAACTCTGGTTTTAGTCCTT		aly-miR781-3p
Chr3	2108855	2108879	+	CTTTCAACTTTAGAAAACTCTGGT		aly-miR781-3p
Chr5	16459542	16459566	-	TAGAAAACTCTGGTTTTAGTCCTT		aly-miR781-3p
Chr5	18315812	18315836	-	CCTTAGAAAACTCTGATTTTAGTC		aly-miR781-3p
Chr7	51669292	51669316	-	AGAAAACTCTGATTTTAGTTCTTT		aly-miR781-3p
Chr8	38798650	38798672	-	GAGAAGATTTGAAGGTAATTCT		aly-miR829-3p
Chr7	12822233	12822256	+	TGGTTCTGACAATAGATAGCGCT		aly-miR859-3p
Chr2	23634708	23634731	-	TTTAATATCGTCCAATCATATTT		aly-miR860-3p
Chr10	11030193	11030216	+	AAGAGAAATGATTGAGAGGAATG		ata-miR156b-3p
Chr10	11224800	11224820	+	GAGAAGCAGGGCACGTGCAA		ata-miR164a-3p
Chr8	31792099	31792119	+	GAGAAGCAGGGCACGTGCAA		ata-miR164a-3p
Chr8	28075510	28075530	-	GAGAAGCAGGGCACGTGCAA		ata-miR164a-3p
Chr1	30003890	30003913	+	ATTGTCACTTACCGACGGACTTG		ata-miR169f-3p
Chr7	29746854	29746877	+	AGGGACTAAAACCAAAATCACTC		ata-miR171a-3p
Chr11	14804281	14804301	+	AAGTGTTTGGGGGAACTCTT		ata-miR395c-3p
Chr11	14868448	14868468	+	AAGTGTTTGGGGGAACTCTT		ata-miR395c-3p
Chr11	14888031	14888051	+	AAGTGTTTGGGGGAACTCTA		ata-miR395c-3p
Chr11	14711536	14711556	-	GAAGTGTTTGGGGGAACTCC		ata-miR395c-3p
Chr7	12184441	12184461	-	AAGTGTTTGGGGGAACTTTT		ata-miR395c-3p
Chr7	12206173	12206193	-	AAGTGTTTGGGGGAACTTTT		ata-miR395c-3p
Chr1	19267774	19267794	-	TAAAGAGGAAAGGACTTTCT		ata-miR396b-3p
Chr5	6859199	6859219	+	GTGTTACTCTTGGTGAGAAA		ata-miR5062a-3p
Chr1	736246	736269	+	GATTATGAAGTAATTTTGGACCA		ata-miR5181-3p
Chr2	16888159	16888182	+	GATTGTGAAATAATTTTGGACCA		ata-miR5181-3p
Chr7	24433364	24433378	+	GGAGATGGCTGACA		ata-miR9674a-3p
Chr6	29522663	29522687	-	TTACAGGGACTGTTGATTGCCCCC		ata-miR9772b-3p
Chr10	684883	684906	+	AAGAACTCCATAATTAAGCGTGC		atr-miR8561.2
Chr1	7049187	7049214	-	ACAACATTTGAACATTAATTACGTGTC		atr-miR8561.2
Chr10	2732602	2732629	-	ACAACATTTGAACATTAATTACGTGTC		atr-miR8561.2
Chr7	16824185	16824212	-	ACAACATTTGAACATTAATTACGTGTC		atr-miR8561.2
Chr11	12779081	12779103	+	TCTTTGACAGACCTAAATCTTT		bdi-miR159b-5p.2
Chr11	7524353	7524374	-	ATTTTGCGTGCAATGATCTGA		bdi-miR5174c-3p
Chr5	23515703	23515717	+	TCTTGAAAGTTGAA		bdi-miR5185m-3p
Chr9	8912811	8912834	-	CCAATAGAATTGTAACACGTGTC		bdi-miR7708b-3p
Chr11	5643686	5643709	+	ACGTGATAGTTTGTGATTGGTCT		bdi-miR7710-3p
Chr7	9952503	9952526	-	AGGATTGTATAGTTTGTAGGCTC		bdi-miR7710-3p
Chr9	12003991	12004014	+	ATGCTGCGGTTGTTACCACAACC		bdi-miR7712-3p
Chr1	25056059	25056082	-	TTTTAACACCATTTTGACACTGC		bdi-miR7723b-3p
Chr10	20365053	20365076	-	TTTTAACACCATTTTGACACTGC		bdi-miR7723b-3p
Chr5	25073775	25073798	+	TTTTAACACCATTTTGACACTGC		bdi-miR7723b-3p
Chr8	29359047	29359070	+	TTTTGGACACCATTTTGACACTG		bdi-miR7723b-3p
Chr1	10599050	10599074	-	GTATGCAGTGTCAAAATGGTGTCA		bdi-miR7723b-3p
Chr4	15626101	15626125	-	TTTTTAACACCATTTTGACACTGC		bdi-miR7723b-3p
Chr8	28236309	28236330	+	ACATGTCAATCTGTGATTCGT		bdi-miR7724b-3p
Chr3	7425224	7425243	+	TGACTGGTGGTTTGAACTA		bdi-miR7729b-3p
Chr3	11242023	11242041	-	CGAGATCGTGGGCAAACG		bdi-miR7732-3p
Chr10	3582216	3582239	+	TTGGCCGGACTGTATACGCACCT		bdi-miR7737-3p
Chr1	26081390	26081408	+	GCCAGAGTCGTCGCTCTC		bdi-miR7738-3p
Chr7	6663687	6663705	+	GCCAGAGTCGTCGCTCTC		bdi-miR7738-3p
Chr2	10463648	10463664	+	GACAACATTTGAACTT		bdi-miR7743-3p
Chr11	10010589	10010612	+	ACGCCATAAGAATTCCAAAAGAC		bdi-miR7746-3p
Chr7	3105302	3105325	-	CATAAGAGATCCAAAAGACACAA		bdi-miR7746-3p
Chr1	35722278	35722299	-	GATGCTTCAGTTTGTTCTGTG		bdi-miR7747-3p
Chr1	30581911	30581934	+	TCCAACTTTAGAAAACTCTGGTT		bdi-miR7748a-3p
Chr7	3657527	3657550	-	TCCAACTTTAGAAAACTCTGGTT		bdi-miR7748a-3p
Chr6	35814485	35814499	-	TGAGAGTCAAAGAA		bdi-miR7748b-3p
Chr7	27256975	27256995	+	TGTAGAATTGAGTTAGGCTT		bdi-miR7755-3p
Chr7	22962238	22962258	+	GTTGTCGTCGAGATGTTGGT		bdi-miR7756-3p
Chr7	14815221	14815244	+	AGGTAGGATTTTGGCATTGGGAT		bdi-miR7756-3p
Chr2	4781417	4781440	+	GGGGGAGATGATTTGAATGAATT		bdi-miR7757-5p.2
Chr3	11430055	11430078	+	GAGGACTGATTTGATATATTTTT		bdi-miR7757-5p.2
Chr8	1331759	1331782	+	GATTTTAGTCCTTTTTACCAATT		bdi-miR7765-3p
Chr7	37703174	37703198	+	AATACTATAGACGTCGGGGCACCT		bdi-miR7771-3p
Chr10	544272	544295	-	GTTAACTGAGAAACGCGTTTGGA		bdi-miR7772-3p
Chr10	18086657	18086680	-	ACTGAGAAACGCGTTTGAAACCG		bdi-miR7772-3p
Chr6	1428023	1428046	-	CAATGTTAACTGAGAAACGCCTT		bdi-miR7772-3p
Chr7	4541145	4541168	+	ACTGAGAAACGCGTTTGAAACCA		bdi-miR7772-3p
Chr7	50332294	50332321	+	GTTAACTGAGAAACGCGCTTGAAACAA		bdi-miR7772-3p
Chr11	14952790	14952805	-	TTTAACGTTATTTTT		bdi-miR7774-3p
Chr5	8886450	8886473	+	AATATTAACATCTGTAGACGGAT		bdi-miR7779-3p
Chr11	16472468	16472494	+	ACGGACCAATTGACTTATGACACGTA		bdi-miR7784b-3p
Chr5	31138594	31138609	-	CCGTGAGCCTGACAA		bdi-miR7785-3p
Chr6	17747421	17747444	-	GTTCTGTGAGCAACCGCGGCCTA		bdi-miR7785-3p
Chr7	8758780	8758803	+	GATTGGAGGAGGATATGAAGCTG		bra-miR164e-3p
Chr1	19308957	19308980	-	CGGATACGGATAGTATAATACCC		bra-miR2111b-3p
Chr7	22063313	22063336	+	TGGACTTATTATGATAGGTGACA		bra-miR400-3p
Chr7	37335554	37335569	-	GCTTTGCATTGGACT		bra-miR860-3p
Chr2	8628361	8628383	+	GGATAATGATACTTTGACACCC		bra-miR9554-3p
Chr11	9942761	9942784	-	CGGATAATGATACTTAGACAACA		bra-miR9554-3p
Chr5	30944490	30944513	+	TCAAATCTTGAGTTGGAAGGTTG		bra-miR9557-3p
Chr8	4284647	4284670	-	GGTCTTGTAAACGATTACAACTT		bra-miR9564-3p
Chr4	4446204	4446227	+	TTTTTGAGACCATTTTGACACTG		cqu-bantam-3p
Chr1	36095088	36095118	+	TTTTTGATATCATTTTGACACTGCACACGT		cqu-bantam-3p
Chr9	848745	848767	-	TCATTTTGATACTGCACACCTG		cre-miR913-3p
Chr1	11431289	11431312	-	TGAGATGACGCCGTTAAGAAGGA		cre-miR9897-3p
Chr7	43779196	43779217	-	TCATTCCATACATCGTCCGAC		gma-miR1507c-3p
Chr10	13807938	13807961	-	ATCATAAACATCATCATGGACCG		gma-miR1507c-3p
Chr11	2979336	2979359	+	ATGGCACGTAGATGATGTTCAAA		gma-miR1507c-3p
Chr6	35435035	35435058	-	CATAATGACACGTAGATGATGTT		gma-miR1507c-3p
Chr8	31149514	31149537	-	CATAATGACACGTAGATGATGTT		gma-miR1507c-3p
Chr1	19227842	19227863	-	GTTTTACCTATTCCACCAATT		gma-miR1510b-3p
Chr7	49217602	49217623	-	CATTTTTAAAATAGGCATTGC		gma-miR1514b-3p
Chr5	14422068	14422090	-	TTTACGTGTCATTTTGTGATTG		gma-miR1520f-3p
Chr4	18199963	18199986	+	GGACCAATCACAAAATGACACGT		gma-miR1520f-3p
Chr9	9075875	9075898	+	GGACCAATCACAAAATGACACGT		gma-miR1520f-3p
Chr5	17184168	17184191	+	TTGGAGAAACTTGAACGCAACCA		gma-miR169n-3p
Chr5	17166260	17166283	-	TTGGAGAAACTTGAACGCAACCA		gma-miR169n-3p
Chr8	43028053	43028074	-	GCCGATTCCACCCATTCCTAT		gma-miR2118b-3p
Chr11	19098874	19098897	-	TTCATCCTTTTATAATCCACCTA		gma-miR5374-3p
Chr8	41118408	41118431	+	GTGAGAGACGTCTAAATGGAGTC		gma-miR5667-3p
Chr11	8020995	8021015	+	GCTTGGTGCAGGTCGGGAAC		hvu-miR168-3p
Chr9	11353393	11353411	-	GAGATGCTGTATGGAACG		mtr-miR1507-3p
Chr11	17626159	17626182	+	ACAGGATGACACGTAGATGATGT		mtr-miR1507-3p
Chr5	24225472	24225494	+	GCACAGCTAGAAGGATGACCTA		mtr-miR169e-3p
Chr8	3169299	3169322	-	TTTGCACAGTTAGAAGGATGACC		mtr-miR169e-3p
Chr11	17166419	17166435	+	GGTGCATTCATATATT		mtr-miR2086-3p
Chr2	1025295	1025318	-	CAATTTTTTGACAACAGGACATG		mtr-miR2592br-3p
Chr7	15706582	15706605	+	CAATTTTTTGACAACAGGACATG		mtr-miR2592br-3p
Chr1	32827990	32828010	-	CGGGTCTGAGTGTAGCTTAG		mtr-miR397-3p
Chr8	6932265	6932286	+	TAGGAATAGAGCTAGGACCTT		mtr-miR5214-3p
Chr5	7982380	7982403	-	GCCATAAGAAATCCAAAAGACGC		mtr-miR5556-3p
Chr1	2746428	2746453	-	CCAGAACTTGAACCGATATACACTA		mtr-miR7696b-3p
Chr6	30648170	30648185	+	TTTGATGAAAGATGG		mtr-miR7698-3p
Chr9	15646928	15646950	-	GATTAAATGCGTTAAATGGTCA		mtr-miR7699-3p
Chr9	15650543	15650565	-	GATTAAATGCGTTAAATGGTCA		mtr-miR7699-3p
Chr3	4737724	4737747	+	GTAAACGAGAATGAATTTTGAAG		osa-miR1320-3p
Chr6	649185	649208	+	GTAAACGAGAATGAATTTTGAAA		osa-miR1320-3p
Chr8	45722223	45722246	+	GTAAACGAGAATGAATTTTGAAA		osa-miR1320-3p
Chr8	18260753	18260777	+	GGATCTCTCATGGCATTTCAACCC		osa-miR1428e-3p
Chr11	11939359	11939382	+	GCAGTTGGCTGATGTTCTCACCA		osa-miR1863b.2
Chr6	17326029	17326052	-	CGATTATTCCAGAGACTTGGGCA		osa-miR1863b.2
Chr11	2925051	2925074	+	AAACAAATGATCTTAAGGGTTTA		osa-miR1882e-3p
Chr3	11233012	11233035	-	GTGATCTGGAGACTGTATAGGTA		osa-miR2864.2
Chr7	12587979	12587994	+	GAGTCTGACATCTGC		osa-miR5150-3p
Chr5	35112126	35112149	+	TTTTTGATAGAACATTTGTGCTT		osa-miR5157b-3p
Chr11	19448705	19448728	+	GACAACACTTTTTGACAACGGGA		osa-miR535-3p
Chr1	8353015	8353035	-	GAATGACATGTAAATAATGT		osa-miR5837.1
Chr2	21034083	21034103	-	GAATGACATGTAAATAATGT		osa-miR5837.1
Chr4	10332197	10332217	+	CAGAATGACATGTAGATGAC		osa-miR5837.1
Chr5	27027160	27027180	-	GAATGACATGTAAATAATGT		osa-miR5837.1
Chr11	16151891	16151913	-	TCTACATGTCATTCTGTGATTG		osa-miR5837.1
Chr1	406302	406325	+	AGAATGACATGTAGATGATGTTA		osa-miR5837.1
Chr1	7556087	7556110	+	AGAATGACATGTAGATGATATTC		osa-miR5837.1
Chr4	13698289	13698312	-	AGAATGACATGTAGATGATATTA		osa-miR5837.1
Chr5	5780489	5780512	+	AGAATGACATGTAGATGATGTTC		osa-miR5837.1
Chr7	3580636	3580659	+	AGAATGACATGTAGATGATGTTC		osa-miR5837.1
Chr8	45656756	45656779	+	GGACCAATCACAGAATGACATGT		osa-miR5837.1
Chr9	1088682	1088705	+	AGAATGACATGTAGATGATGTTA		osa-miR5837.1
Chr9	14846157	14846180	-	AGAATGACATGTAGATGATGTTC		osa-miR5837.1
Chr5	11906021	11906046	+	ATACAGTTTGGACTTGGCATGGGGA		osa-miR7692-3p
Chr10	12323338	12323361	-	CGCAAAACCTTACTCACCTCCCT		pgi-miR6136a.2
Chr11	18458315	18458335	-	TTCTAATTGATGTGGGACTT		ppe-miR6288b-3p
Chr3	1164575	1164597	+	GGAAAATGATATTTTGACACTA		ppe-miR6288b-3p
Chr1	35489686	35489709	+	TGGAAAATGATATTTTAACACTT		ppe-miR6288b-3p
Chr7	2040204	2040227	-	TGGAAAATGATATTTTAACACTA		ppe-miR6288b-3p
Chr11	17264037	17264059	+	TTGGACCAATTATAGAATAACA		ppe-miR6288c-3p
Chr4	14496970	14496993	+	TACGTGTTATTTTGTGATTGGTC		ppe-miR6288c-3p
Chr5	5486876	5486899	-	TTATGTAGATCGACGTTAAGGTA		ppt-miR1028a-3p
Chr1	7933076	7933096	+	CATTCAAATTCACGACAAGT		ppt-miR1043-3p
Chr6	29968721	29968745	-	TGACAGGTAGGTGAATAGCTATTA		ppt-miR1079-3p
Chr7	33425967	33425990	+	GCCTATGTCCATTCTGACCGCCA		ppt-miR390c-3p
Chr7	53337209	53337228	-	CTCCCTCAAGGGCTTCTCT		ppt-miR477a-3p
Chr4	20217792	20217812	+	CCCTCAAAGGCTTCCCGCTA		ppt-miR477a-3p
Chr7	3674913	3674936	-	GACACGTAGATAATGTTCAAATG		ptc-miR6427-3p
Chr7	22641990	22642019	-	TGACAACATTTGAACATTGATCACGTGTC		ptc-miR6466-3p
Chr8	10784890	10784919	+	TGACAACATTTGAACATTGATCACGTGTC		ptc-miR6466-3p
Chr2	15628963	15628988	+	ACGTGTCAATCTGTAATTGGTCAAA		rgl-miR7803b-3p
Chr3	3770581	3770606	+	ACGTGTCAATCTGTAATTGGTCAAA		rgl-miR7803b-3p
Chr3	9222154	9222179	-	ACGTGTCAATCTGTAATTGGTCAAA		rgl-miR7803b-3p
Chr5	32360097	32360119	+	TTTGACAACATTTGAACATTTT		rgl-miR7804-3p
Chr8	25135814	25135837	+	TTACACAAAATTTCAAGACATGA		rgl-miR7805-3p
Chr8	43020535	43020556	-	TTGCCTGAGCCTCCCATTCCT		sbi-miR2118-3p
Chr4	5943226	5943249	-	GGACGATTTCAAATTAAAAGAAG		sbi-miR5568f-3p
Chr5	32936731	32936751	+	CTTTCAAACAGGCCCTGAGT		sbi-miR6222-3p
Chr8	44927314	44927335	+	GAGCTAACAACACTTGTGCCT		sbi-miR6227-3p
Chr11	6863509	6863530	+	TTTTCAAAAGTTGAAGGACTA		sly-miR9476-3p
Chr7	12669885	12669908	-	GGATAGAAAAGTTATGAAAGCTT		sme-bantam-c-3p
Chr6	15830316	15830338	-	GAATGGACTTAGGCAACAACCC		ssp-miR444b.2
Chr1	31746876	31746899	+	GGAATGGACTTAGGCAACAACCC		ssp-miR444b.2
Chr2	13440928	13440951	+	GGAATGGACTTAGGCAACAACCC		ssp-miR444b.2
Chr5	10063627	10063650	+	AACTTGGGTTGTTGCCTACTTCC		ssp-miR444b.2
Chr6	16716198	16716221	+	AACTTGGGTTGTTGCCTACTTCC		ssp-miR444b.2
Chr7	10043752	10043775	+	GGAATGGACTTAGGCAACAACCC		ssp-miR444b.2
Chr8	12571655	12571678	+	GGAATGGACTTAGGCAACAACCC		ssp-miR444b.2
Chr3	4457217	4457240	-	CTCTTGTTCTGTTAGGTCATCTT		stu-miR169d-3p
Chr7	36176793	36176813	+	ATTGAGTGCAGCGTTGATGA		stu-miR397-3p
Chr1	36068567	36068590	-	GATTTGTAGATAAGTGAGAGTGG		stu-miR477b-3p
Chr8	29054446	29054469	+	TCTAAGTGGAGAAACTCTTGCTA		stu-miR6024-3p
Chr1	16989857	16989880	-	GTTCTCTGTACAACCGCGGCCTA		stu-miR7122-3p
Chr11	4648309	4648332	+	TAGGATAACACGACTTTAGTTTA		stu-miR7981-3p
Chr7	23455524	23455547	-	GTTCCCCGTAGAACCGCGGCCTA		stu-miR7999-3p
Chr11	6549564	6549584	+	AAAGGTTAAAAAGAAGTGGA		stu-miR8011a-3p
Chr1	35460613	35460636	+	GGATTAGATTTCAACTTGGCTCA		stu-miR8024a-3p
Chr2	16974389	16974412	+	TGAGAGGATTTGAAAGTAATTTG		stu-miR8024a-3p
Chr2	6809980	6810003	-	AAGAGGATTTGAAGGTAACTTTT		stu-miR8024a-3p
Chr4	11148931	11148954	+	GGATTTGAGAGGATTTGAAAGTA		stu-miR8024a-3p
Chr4	5083620	5083643	-	GTAATTGAGAGGATTTGAAGGTA		stu-miR8024a-3p
Chr5	3075226	3075249	-	GGATTTGAAGGTAATTTTTTTGT		stu-miR8024a-3p
Chr5	6485988	6486011	-	AGTAATTGAGTGGATTTGAAGAT		stu-miR8024a-3p
Chr6	28023025	28023048	-	GTAATTGAGAGGATTTGAAGGTA		stu-miR8024a-3p
Chr8	5150022	5150045	-	GAGAGGATTTGAAAGTAATTTTT		stu-miR8024a-3p
Chr5	6630027	6630051	+	TGAGAGGATTTGAAGATAAACTTT		stu-miR8024a-3p
Chr8	18865317	18865340	+	TGTAGGACACTTGGCACCTAGGG		stu-miR8025-3p
Chr5	10614367	10614390	-	GGACTAAATTATACCATAATTTA		stu-miR8028-3p
Chr10	20946760	20946783	+	TGAACTAAAACCAAAATCGCCTT		stu-miR8030-3p
Chr11	16654824	16654847	+	GGACTAAAACCAAAATTGCACCA		stu-miR8030-3p
Chr5	32885310	32885333	+	TCGGACGATTTTGGTTTTAGTCC		stu-miR8030-3p
Chr7	15202567	15202590	+	TGAACTAAAACCAAAATCGCCTC		stu-miR8030-3p
Chr7	47031548	47031571	-	TAGACTAAAACCAAAATCGCCTA		stu-miR8030-3p
Chr7	54970971	54970994	-	AAGAGACTAAAACCAAAATCGTC		stu-miR8030-3p
Chr7	10266504	10266518	-	AATGTTGATGTTGC		stu-miR827-3p
Chr1	32604533	32604556	-	TTAAAATCGTCCAATCACATCTT		vvi-miR3623-3p
Chr8	28760884	28760907	-	TTTAAAATCGTCCAACCACGTTT		vvi-miR3623-3p
Chr6	33012392	33012413	-	GCGTTCAATTTCATGACAAGT		vvi-miR3626-3p
Chr4	11354026	11354049	-	GTTAAAATGTGATTGGATGATTT		vvi-miR3631a-3p
Chr8	35469645	35469668	+	GTTAAAATGTGATTGGATGATTT		vvi-miR3631a-3p
Chr10	11918992	11919015	-	TTATTGACAACATTTGAACATTG		vvi-miR3631b-3p
Chr4	3008594	3008617	-	ATAACTTAGGAACCAAAGACTTA		vvi-miR477b-3p
Chr7	15741320	15741343	+	AGAAGATTGGTTTGATTAGACAA		zma-miR159e-3p
Chr11	2993606	2993626	+	CCGGACACATGTCATAAGTC		zma-miR164e-3p
Chr1	17937280	17937295	+	TGCTGTGGCTGCCTG		zma-miR167c-3p
Chr7	22115857	22115872	+	TGCTGTGGCTGCCTG		zma-miR167c-3p
Chr7	15754779	15754794	-	TGCTGTGGCTGCCTG		zma-miR167c-3p
Chr4	10156170	10156193	-	CCCCCTGCTACCTACTGACATTC		zma-miR169l-3p
Chr7	38785709	38785732	-	GTGAAGTTTTTGAACATGTGACA		zma-miR395k-3p
Chr8	1994104	1994127	+	GTGAAGTTTTTGAACATGTGACA		zma-miR395k-3p

## Sheet: Mungbean-specific miRNA
						Log2FC
name	Chr	start	end	strand	seq	Leaf/5DL	Root/5DL	Stem/5DL
Vr_miR001	Chr1	18689437	18689460	+	AAATCGTCGAATCACATTTTGAC	3.43576	-1.10551	0.692995
Vr_miR002	Chr1	30962875	30962898	+	AACACCGACGTCAATTGACTGTC	1.85008	-0.103789	-0.507289
Vr_miR003	Chr1	36333524	36333547	+	CAACTTACAAGGACTGTTGACTG	2.32141	0.955626	-0.414168
Vr_miR004	Chr1	18472631	18472654	-	CCAACTTTAGAAATGTATGAATT	0.580432	-0.815008	-1.06626
Vr_miR005	Chr1	3310421	3310444	+	GAAAACTCTGGTTTTAGTCCCTT	2.24077	0.106249	-0.374372
Vr_miR006	Chr1	11746353	11746376	+	GATAATGATATTTAGACAGCATT	0.514643	0.574257	-0.956154
Vr_miR007	Chr1	3054380	3054403	-	GGTACATGGACGAATCGAACATA	0.895627	-0.213423	-0.606705
Vr_miR008	Chr1	6965363	6965386	+	GTCAGACATATAGACGTCGGTCT	0.831359	-1.42574	-1.20575
Vr_miR009	Chr1	7935771	7935792	+	GTCATGAAGGTTGAGTGCTTT	1.73925	-1.99254	-0.871223
Vr_miR010	Chr1	18366557	18366581	-	TACCGGACAATTAAGCATAATTCC	-0.507966	-0.552477	-1.80915
Vr_miR011	Chr1	9486135	9486158	+	TAGAAAATTCTGATTTTAGTCTT	1.28242	-1.73596	-2.16338
Vr_miR012	Chr1	30858301	30858324	+	TATGGATTTGTAGGACCGAGAGA	0.630515	-0.359669	-0.412098
Vr_miR013	Chr1	7937740	7937761	+	TCATGAAAGTTGAGTGCTTTC	0.79975	-0.255685	-0.735206
Vr_miR014	Chr1	7933001	7933022	+	TCGTGAAGGTTGAGTGCTTCC	-0.41326	-0.539906	-1.22526
Vr_miR015	Chr1	20745046	20745069	+	TGAAAACTCTGGTTTTAGTCCTT	1.31688	-0.198919	-0.741323
Vr_miR016	Chr1	5937872	5937894	-	TGAAATCGTCCAATTACATTTT	1.22851	-0.0926889	0.368435
Vr_miR017	Chr1	24935868	24935892	+	TGAAGTTTTTGAACATGTGGCACG	1.27625	0.613841	-0.557642
Vr_miR018	Chr1	9837274	9837294	+	TGTCAAAACGTGATTGGACG	2.0495	0.180172	-0.661831
Vr_miR019	Chr1	14896364	14896387	-	TTAGAATTCATAATATACAAGGG	0.227759	-0.245701	-1.50424
Vr_miR020	Chr1	6118050	6118072	-	TTCTGTTTAACAAAAGGGACTA	1.28481	0.0182969	-0.5735
Vr_miR021	Chr1	12785883	12785905	-	TTGAAGGACTAAATTGTACCCT	0.926613	-0.642394	-0.930166
Vr_miR022	Chr1	7556006	7556028	+	TTTACGTGTCATTCTGTGATTG	0.111787	-2.14176	-1.24636
Vr_miR023	Chr1	372278	372298	-	TTTATGTTCAATGTAGTCTC	1.01227	1.17522	-0.48317
Vr_miR024	Chr1	11060717	11060741	-	TTTGAACCAATCACACAATGACAC	2.79387	0.259302	0.685045
Vr_miR025	Chr1	17057446	17057469	-	TTTTTCTGTTCAATGTAGTCCTA	0.808519	-0.988634	-0.74897
Vr_miR026	Chr10	8969925	8969948	-	AGAAATGTATGAATTTAGTCCTT	1.00625	-0.256166	-1.15166
Vr_miR027	Chr10	11715979	11716002	-	GACACGTAGATGATATTCAAATA	1.81236	0.0600954	-0.365794
Vr_miR028	Chr10	18029381	18029404	-	GTAATGACATGTAGATGATATTA	0.69624	-1.79179	-1.52938
Vr_miR029	Chr10	15849056	15849078	+	GTTTTATAAAGTTAAAGGACTA	1.50032	-0.447976	-0.288874
Vr_miR030	Chr10	11712199	11712222	-	TAAACATGTGGCACGCTGACGCT	1.27505	-0.851019	-0.811913
Vr_miR031	Chr10	18707377	18707400	-	TCCAAAGTTGAAGGACTAAATTG	1.24168	-0.678904	-1.44192
Vr_miR032	Chr11	4222087	4222110	+	ACAAATTACGTTCTTTAGGATTA	1.2678	-1.39245	-1.24069
Vr_miR033	Chr11	7219347	7219370	-	ACAGAATGACACGTAGATAATGT	0.191716	-0.128645	-0.921286
Vr_miR034	Chr11	3481372	3481392	+	AGAACTCCACAGAATGCTGG	-0.386371	-2.15255	-0.93722
Vr_miR035	Chr11	16099842	16099865	+	AGTTTTTTTAAAGTTGAAGGACT	0.879555	-0.443239	-0.853104
Vr_miR036	Chr11	7132511	7132534	+	CCAGATGACATCGTTTCAAGTGC	0.831432	0.410878	-1.36275
Vr_miR037	Chr11	2570713	2570737	+	GAATTTTTTAAAGTTGAAGGACTA	1.139	-0.097106	-0.890717
Vr_miR038	Chr11	12291126	12291149	+	GCGAGAACTAAACTGAACATCCG	1.22829	-0.0638511	-0.91853
Vr_miR039	Chr11	12038458	12038481	-	GGTGTCAAAAATTTGTTAGAATT	0.704593	0.08092	-2.59782
Vr_miR040	Chr11	11775318	11775341	-	TCCGTCGCGGATTTTATCCGTAG	1.95261	0.459926	0.405479
Vr_miR041	Chr11	4338912	4338932	-	TGAGAGAGGGACTAAAACCA	0.971547	0.521889	-1.61387
Vr_miR042	Chr11	2803234	2803258	+	TGGACCAATCACACAATGACATGA	1.13217	-0.416529	-0.657488
Vr_miR043	Chr11	1823128	1823151	+	TGTTTTCTAAAGTTGAAGGACTA	0.864285	-0.537545	-0.83783
Vr_miR044	Chr11	4507831	4507854	+	TTACCGAGGGCTTTCTGACCGTC	-0.632695	-0.385752	-0.898127
Vr_miR045	Chr11	17214384	17214407	-	TTGACAACATTTGAACATCATAT	1.44771	1.39535	0.0203577
Vr_miR046	Chr11	12712981	12713004	+	TTGTAGGACCGAGAGACTAACTT	0.204431	-0.994127	-0.436952
Vr_miR047	Chr2	10820054	10820077	-	AAACGAGAGTAGATTTTGAAGTA	0.46476	-0.333744	-0.786578
Vr_miR048	Chr2	23612038	23612061	+	AATTTTTTAAAGTTGAAGGACTA	1.14096	-0.117849	-0.899873
Vr_miR049	Chr2	6491913	6491936	+	GAAACTGAGGACAAAATTGACTA	1.78218	0.507213	-0.131597
Vr_miR050	Chr2	16288076	16288099	-	GGACATGAGTCTCGAGGACTTTA	0.917914	-0.299509	-0.79736
Vr_miR051	Chr2	2220225	2220245	-	GGCTGGAATTTGTCATGCTC	1.33225	1.0689	-1.55623
Vr_miR052	Chr2	10291367	10291390	+	GTCGGATGTCTTTGTAGACGTCA	-0.217977	-0.984742	-0.849739
Vr_miR053	Chr2	4838771	4838794	+	TAAGATGACGTCGTTAAGAAGGA	2.5333	-2.55958	-0.903693
Vr_miR054	Chr2	6179875	6179898	-	TGAAATCGTCCAACTACATTGTG	1.69841	-0.196703	0.764096
Vr_miR055	Chr2	20300795	20300818	+	TTAATTTCTGTAAACGTGACCTA	0.68161	-0.184271	-0.695689
Vr_miR056	Chr2	15164753	15164777	-	TTACAGGGACTGATGACTGCCCCC	1.51474	-2.72993	-0.417013
Vr_miR057	Chr2	11026637	11026657	-	TTTATGTTCAATGTAGTCTT	0.990474	1.15554	-0.553739
Vr_miR058	Chr3	4469099	4469122	-	AAACGGACCAATCACAAACGGTT	1.099	-0.40458	-0.911617
Vr_miR059	Chr3	923115	923138	+	AGAGTGACATGTAGATGATATTA	-1.28257	-1.44165	-0.809205
Vr_miR060	Chr3	2763448	2763471	+	GACAATGATATTTTAACACCATT	1.09098	-1.23839	-1.31806
Vr_miR061	Chr3	12949959	12949982	-	TGAGATGACGTCGTTAAGAAGGT	-0.866653	-1.14423	-1.51201
Vr_miR062	Chr3	8691184	8691207	-	TTGAGATGACGTCGTTAAGAAGA	0.534046	-0.673631	-1.02308
Vr_miR063	Chr3	8950272	8950292	-	TTTGACACTGCATACGTGTC	0.984878	-1.07061	-0.869262
Vr_miR064	Chr4	11092212	11092235	-	CGAACCTGGGTCGTTGCCTAGTT	0.612211	0.729434	-0.32264
Vr_miR065	Chr4	9986529	9986551	-	GAATGACACGTAGATAATATTC	-0.151016	-0.399024	-0.892422
Vr_miR066	Chr4	3685031	3685054	-	TGAACATGTAGCACGCTGACGCT	1.48258	-0.677121	-0.707878
Vr_miR067	Chr4	5973124	5973147	+	TTACAGGGACTGTTGACTACCCC	0.579543	-1.30285	-0.316657
Vr_miR068	Chr4	19871865	19871888	+	TTTGGACCAATCACACAATGATA	1.05748	-0.931123	-1.22063
Vr_miR069	Chr5	10222814	10222837	-	ACAAATTACATTCTTTAGGACTA	1.40827	-0.969038	-2.50209
Vr_miR070	Chr5	14169880	14169903	+	ACGTGTCATTGTGTGATTGATTC	1.20439	-1.56238	-0.404641
Vr_miR071	Chr5	24996924	24996948	-	ACGTGTTAAAATGTAGTTGGACGA	0.271723	-1.60611	-1.54788
Vr_miR072	Chr5	3780427	3780450	-	AGAATGACACGTAGATAATATTA	0.860035	-0.0367297	-0.307838
Vr_miR073	Chr5	26999700	26999723	-	CATTTGAACATTGATCACGTGTC	0.882363	0.66951	-0.570523
Vr_miR074	Chr5	27116235	27116259	-	CTTACAGGGACTGCTGACTACCCC	1.60485	-1.99072	-0.630957
Vr_miR075	Chr5	20829977	20829998	-	GAAATCGTCCAATTACATTTT	1.10205	-0.186293	0.256972
Vr_miR076	Chr5	1372857	1372880	-	GAAGTTTTTGAACATGTGGCACG	1.28076	0.603906	-0.523908
Vr_miR077	Chr5	4520201	4520224	+	TAAAAACTCTGGTTTTAGTCCTT	1.90337	0.107856	-0.286947
Vr_miR078	Chr5	14423187	14423210	+	TAGAAAACTCAAAAGATCGCCTC	0.291928	-1.7625	-1.74577
Vr_miR079	Chr5	26769044	26769067	-	TCATTTGGACCAATCACACAATG	1.24631	-0.330447	-0.417804
Vr_miR080	Chr5	35677329	35677349	-	TTAACTTGTGGAAGAAGCTC	1.12004	1.81918	-0.66027
Vr_miR081	Chr5	34352944	34352967	+	TTCAACTTTAGAAAATTCTGGTT	0.919016	0.307437	-0.339938
Vr_miR082	Chr5	7543836	7543856	-	TTTTATACTAGTTGGAGCCT	1.99849	1.05436	-2.32555
Vr_miR083	Chr5	2261206	2261229	-	TTTTGACACAATTTTGACACTGC	1.90803	-1.61437	-0.971183
Vr_miR084	Chr5	7448632	7448655	-	TTTTTGACACAATTTTGACACTG	1.98821	-1.51868	-1.28141
Vr_miR085	Chr6	31326871	31326894	-	AGAATGACACGTAGATAATATTC	0.157776	-0.342058	-0.570068
Vr_miR086	Chr6	35762123	35762146	+	CACAGAATGACACGTAGACAATA	1.20594	-0.139337	-0.565628
Vr_miR087	Chr6	4027567	4027590	-	GAATGGACCTAGGAAACGACCCA	0.877312	1.25885	0.406515
Vr_miR088	Chr6	15329606	15329629	+	GACCTGATTCTGAACCGCAGTTG	1.31625	-0.308263	-0.891946
Vr_miR089	Chr6	25224477	25224500	+	GGAAAATGTGCGAGTGAGGACAA	1.41032	-0.768098	-0.5772
Vr_miR090	Chr6	35652870	35652893	+	TATCTGAACATATTATGACACTG	2.87447	0.673872	1.52093
Vr_miR091	Chr6	15200523	15200546	+	TCGTTGAATTTGTTAGTGAATTA	0.854564	-1.94259	-0.585636
Vr_miR092	Chr6	34113316	34113338	+	TTTGACAACATTTGAACATTTA	0.654145	0.30187	-0.831024
Vr_miR093	Chr7	48742728	48742750	+	AACGAGAGTGGATTGTGAAGTA	0.517659	0.348776	-0.971051
Vr_miR094	Chr7	37031680	37031703	+	AGAATGACACGTAGATAATGTTT	1.62795	1.13699	0.549433
Vr_miR095	Chr7	40297359	40297382	-	AGACAAACTTGGATCGTTGCCTA	0.904802	-1.42671	-0.877454
Vr_miR096	Chr7	54362471	54362494	-	CACGGACCAATTGACTTATGACA	1.09141	0.701585	-0.594415
Vr_miR097	Chr7	40661503	40661525	+	CGTAAGAACTCCATGGTTAAGC	1.1536	-1.56587	-0.762408
Vr_miR098	Chr7	6038196	6038219	-	CTTAGAGGGACTGTTGACTGCCC	2.28138	-0.241008	1.1344
Vr_miR099	Chr7	31216176	31216197	+	GGATACTAGGTATGAAAACTT	2.00732	1.28906	0.845167
Vr_miR100	Chr7	45627926	45627946	+	GGTAGAAAGGACTAAAACCA	1.59783	-0.869405	-1.08315
Vr_miR101	Chr7	45286221	45286243	-	TCAACTTTAGAAAACTTTGGTT	1.07434	-0.245728	-0.801985
Vr_miR102	Chr7	4713660	4713683	+	TGAGATGATGTCGTTAAGAAGGG	1.14806	-0.261956	-1.18021
Vr_miR103	Chr7	15123060	15123081	-	TGCATTCTATGATTGAGGAGA	1.21512	-0.203618	0.344292
Vr_miR104	Chr7	11387421	11387444	-	TTCGGTAAAAAGGACTAAAACCA	1.97047	0.29727	-0.719163
Vr_miR105	Chr8	6392530	6392550	+	AAATCGTCCAATTACATTTT	1.22561	-0.0926889	0.368435
Vr_miR106	Chr8	3307784	3307807	-	AAGAGATCCAAAAGACGCAAGTT	1.33291	-0.646282	-0.292677
Vr_miR107	Chr8	9810166	9810189	-	AAGTGAGAGTAGATTTGAAAGTA	0.0213324	0.256557	-1.53041
Vr_miR108	Chr8	1297442	1297464	+	AAGTTTTTGAACATATGGCACG	1.4987	-0.641146	-0.81765
Vr_miR109	Chr8	5827760	5827783	+	ATAAAACTCTGGTTTTAGTCCTT	2.33736	-0.167206	0.213421
Vr_miR110	Chr8	35600183	35600206	-	ATTTACGTGTCATTCTGTGATTG	0.0600073	-2.17911	-1.14644
Vr_miR111	Chr8	16675638	16675661	+	CACACAATGACACATATGATTGA	1.10631	-0.893516	-0.916114
Vr_miR112	Chr8	30298212	30298233	-	CAGTAGTGAAGTCGTGCACCC	1.50925	0.469849	0.650885
Vr_miR113	Chr8	27058996	27059020	-	CAGTTTTCTAAAGTTGAAGGACTA	0.471799	-0.557661	-0.797761
Vr_miR114	Chr8	37920774	37920794	-	CCTGGCTCCCTGTATGCCAT	4.24273	0.228164	0.94064
Vr_miR115	Chr8	26028558	26028581	-	CGAGTACGGATAGTATAATACCC	1.1284	-1.88998	-1.02379
Vr_miR116	Chr8	28236515	28236538	+	GACAATGATATTTTAACAACTTT	1.91276	0.684814	-0.632695
Vr_miR117	Chr8	3410611	3410634	+	GACAATGATATTTTAACACTATT	1.3992	-0.873426	-1.45495
Vr_miR118	Chr8	8736583	8736606	-	TAATTGCAGGCAAGTAGACGTCG	-0.138032	-1.57145	-2.32004
Vr_miR119	Chr8	37259636	37259659	-	TTAGAATTCATGATATATAGGAT	0.891158	0.282729	-1.0407
Vr_miR120	Chr8	4172102	4172125	+	TTTACCCCAATCATTAACTGATC	1.94875	-0.40576	-0.984012
Vr_miR121	Chr9	897386	897409	-	AACGGGAACTAAACTGAACATTG	0.938539	-0.951438	-0.903157
Vr_miR122	Chr9	7976385	7976405	-	AATTCTTCGGATATGCTGTA	2.38082	-2.57394	-1.34237
Vr_miR123	Chr9	13656473	13656496	+	AGAATGACACGTAGATAATGTTA	0.199338	-0.569837	-0.776458
Vr_miR124	Chr9	10421150	10421173	-	ATATAGACGTCAGTTGGGAGAGC	0.473575	-0.811981	-0.921763
Vr_miR125	Chr9	2093481	2093504	-	GACTAGAGGATTCAAAAGACGCA	0.199387	-0.416529	-0.103636
Vr_miR126	Chr9	7675773	7675794	-	GAGAACCGCGGCCTATACCCC	1.40675	0.104628	-0.663951
Vr_miR127	Chr9	7675606	7675629	+	GAGAACCGCGGCCTATACCCCCT	1.42163	-0.136321	-0.663951
Vr_miR128	Chr9	19206672	19206692	+	TTGACCGATCACAGATTGAC	1.3721	0.355379	0.0845256
Vr_miR129	Chr9	10930936	10930959	-	TTTGACAACATTTGAACATCGTC	0.64993	0.517604	-0.758473

## Sheet: psRNA Target screening results
miRNA_Acc.	Target_Acc.	Expectation	UPE$	miRNA_start	miRNA_end	Target_start	Target_end	miRNA_aligned_fragment	alignment	Target_aligned_fragment	Inhibition	Target_Desc.	Multiplicity
Vr_miR017	Vradi07g16300.1	1.5	-1.0	1	24	205	228	UGAAGUUUUUGAACAUGUGGCACG	: : .::::::::: :::::::::	CUUUUCACAUGUUCCAAAACUUCA	Translation	cdna chromosome:Vradiata_ver6:7:37383976:37384660:1 gene:Vradi07g16300 gene_biotype:protein_coding transcript_biotype:protein_coding description:CASP-like protein [Source:UniProtKB/TrEMBL;Acc:A0A1S3UKQ8]	1
Vr_miR014	Vradi09g08630.1	2.0	-1.0	1	21	225	245	UCGUGAAGGUUGAGUGCUUCC	:::::: ::.::::::::.::	GGAAGCCCUUAACCUUCAUGA	Cleavage	cdna chromosome:Vradiata_ver6:9:15906260:15907678:1 gene:Vradi09g08630 gene_biotype:protein_coding transcript_biotype:protein_coding	1
Vr_miR014	Vradi02g03140.1	2.0	-1.0	1	21	999	1019	UCGUGAAGGUUGAGUGCUUCC	:.:.:::::..::::::::	UCAGGUACUCAGUCUUCACGA	Cleavage	cdna chromosome:Vradiata_ver6:2:2963869:2967224:1 gene:Vradi02g03140 gene_biotype:protein_coding transcript_biotype:protein_coding description:Nascent polypeptide-associated complex subunit beta [Source:UniProtKB/TrEMBL;Acc:A0A1S3TJC8]	1
Vr_miR017	Vradi10g00800.1	2.0	-1.0	1	24	615	638	UGAAGUUUUUGAACAUGUGGCACG	:::.::.::::: ::::::::::	AGUGUCAUAUGUUAAAAAACUUCA	Translation	cdna chromosome:Vradiata_ver6:10:2720810:2721466:1 gene:Vradi10g00800 gene_biotype:protein_coding transcript_biotype:protein_coding	1
Vr_miR017	Vradi0183s00230.1	2.0	-1.0	1	24	796	819	UGAAGUUUUUGAACAUGUGGCACG	::.:::::::::::::.:	AGAAGAACGUGUUCAAAAACUUUA	Cleavage	cdna supercontig:Vradiata_ver6:scaffold_183:565670:566942:-1 gene:Vradi0183s00230 gene_biotype:protein_coding transcript_biotype:protein_coding	1
Vr_miR017	Vradi08g23250.1	2.0	-1.0	1	24	833	856	UGAAGUUUUUGAACAUGUGGCACG	:::: :::::.::.:::::	UCAAACACAGGUUCAGAAGCUUCA	Cleavage	cdna chromosome:Vradiata_ver6:8:45503103:45507462:1 gene:Vradi08g23250 gene_biotype:protein_coding transcript_biotype:protein_coding description:Transcription factor bHLH128 [Source:Projected from Arabidopsis thaliana (AT1G05805) UniProtKB/Swiss-Prot;Acc:Q8H102]	1
Vr_miR076	Vradi07g16300.1	2.0	-1.0	1	23	205	227	GAAGUUUUUGAACAUGUGGCACG	: : .::::::::: ::::::::	CUUUUCACAUGUUCCAAAACUUC	Cleavage	cdna chromosome:Vradiata_ver6:7:37383976:37384660:1 gene:Vradi07g16300 gene_biotype:protein_coding transcript_biotype:protein_coding description:CASP-like protein [Source:UniProtKB/TrEMBL;Acc:A0A1S3UKQ8]	1
Vr_miR014	Vradi07g07510.1	2.5	-1.0	1	21	3431	3451	UCGUGAAGGUUGAGUGCUUCC	::::::::.::.:::::: :	UGAAGCACUUAAUCUUCACCA	Cleavage	cdna chromosome:Vradiata_ver6:7:17173544:17184860:1 gene:Vradi07g07510 gene_biotype:protein_coding transcript_biotype:protein_coding	1
Vr_miR014	Vradi02g00040.1	2.5	-1.0	1	21	2664	2684	UCGUGAAGGUUGAGUGCUUCC	: ::::::: ::::::::::	GAAAGCACUAAACCUUCACGC	Cleavage	cdna chromosome:Vradiata_ver6:2:109963:129404:1 gene:Vradi02g00040 gene_biotype:protein_coding transcript_biotype:protein_coding	1
Vr_miR014	Vradi03g03200.1	2.5	-1.0	1	21	851	871	UCGUGAAGGUUGAGUGCUUCC	:::: ::.::.:::.::::	ACAAGCUCUUAAUCUUUACGA	Cleavage	cdna chromosome:Vradiata_ver6:3:4475963:4478509:-1 gene:Vradi03g03200 gene_biotype:protein_coding transcript_biotype:protein_coding description:adenylate kinase 1, chloroplastic-like [Source:UniProtKB/TrEMBL;Acc:A0A1S3TMC0]	1
Vr_miR017	Vradi08g01830.1	2.5	-1.0	1	24	1356	1379	UGAAGUUUUUGAACAUGUGGCACG	:::.::::::::.:..::.:	CCAUCCAUAUGUUCAAGAGUUUUA	Cleavage	cdna chromosome:Vradiata_ver6:8:2849129:2853008:-1 gene:Vradi08g01830 gene_biotype:protein_coding transcript_biotype:protein_coding	1
Vr_miR017	Vradi08g13200.1	2.5	-1.0	1	24	158	181	UGAAGUUUUUGAACAUGUGGCACG	:. ::::::::: ::::::::	AAGGUAACAUGUUCAUAAACUUCA	Cleavage	cdna chromosome:Vradiata_ver6:8:32867978:32869013:1 gene:Vradi08g13200 gene_biotype:protein_coding transcript_biotype:protein_coding	1
Vr_miR017	Vradi01g06160.1	2.5	-1.0	1	24	2057	2080	UGAAGUUUUUGAACAUGUGGCACG	:: :: .:::::::::..::::	GUUGACAGGUGUUCAAAAGUUUCA	Cleavage	cdna chromosome:Vradiata_ver6:1:9571367:9577395:1 gene:Vradi01g06160 gene_biotype:protein_coding transcript_biotype:protein_coding	1
Vr_miR017	Vradi01g03000.1	2.5	-1.0	1	24	1337	1360	UGAAGUUUUUGAACAUGUGGCACG	: ::.:::::...:.::::::	CAGGGCAUAUGUUUGGAGACUUCA	Cleavage	cdna chromosome:Vradiata_ver6:1:5254260:5263467:-1 gene:Vradi01g03000 gene_biotype:protein_coding transcript_biotype:protein_coding description:WD repeat-containing protein 36 isoform X1 [Source:UniProtKB/TrEMBL;Acc:A0A1S3VIS3]	1
Vr_miR017	Vradi0167s00240.1	2.5	-1.0	1	24	384	407	UGAAGUUUUUGAACAUGUGGCACG	:::.:::::..:.:.::::	AUUAACACGUGUUCGGAGAUUUCA	Cleavage	cdna supercontig:Vradiata_ver6:scaffold_167:489717:492376:-1 gene:Vradi0167s00240 gene_biotype:protein_coding transcript_biotype:protein_coding	1
Vr_miR017	Vradi04g00670.1	2.5	-1.0	1	24	1143	1166	UGAAGUUUUUGAACAUGUGGCACG	:::.:::::..:.:.::::	AUUAACACGUGUUCGGAGAUUUCA	Cleavage	cdna chromosome:Vradiata_ver6:4:2303301:2313167:1 gene:Vradi04g00670 gene_biotype:protein_coding transcript_biotype:protein_coding	2
Vr_miR017	Vradi0160s00270.1	2.5	-1.0	1	24	1373	1396	UGAAGUUUUUGAACAUGUGGCACG	:::.:::::..:.:.::::	AUUAACACGUGUUCGGAGAUUUCA	Cleavage	cdna supercontig:Vradiata_ver6:scaffold_160:264489:277562:-1 gene:Vradi0160s00270 gene_biotype:protein_coding transcript_biotype:protein_coding	2
Vr_miR076	Vradi10g00800.1	2.5	-1.0	1	23	615	637	GAAGUUUUUGAACAUGUGGCACG	:::.::.::::: :::::::::	AGUGUCAUAUGUUAAAAAACUUC	Translation	cdna chromosome:Vradiata_ver6:10:2720810:2721466:1 gene:Vradi10g00800 gene_biotype:protein_coding transcript_biotype:protein_coding	1
Vr_miR076	Vradi08g01830.1	2.5	-1.0	1	23	1356	1378	GAAGUUUUUGAACAUGUGGCACG	:::.::::::::.:..::.	CCAUCCAUAUGUUCAAGAGUUUU	Cleavage	cdna chromosome:Vradiata_ver6:8:2849129:2853008:-1 gene:Vradi08g01830 gene_biotype:protein_coding transcript_biotype:protein_coding	1
Vr_miR076	Vradi05g05830.1	2.5	-1.0	1	23	380	402	GAAGUUUUUGAACAUGUGGCACG	::::::::::::..:: ::	UGAUCCACAUGUUCAAGGACCUC	Cleavage	cdna chromosome:Vradiata_ver6:5:11161593:11168550:-1 gene:Vradi05g05830 gene_biotype:protein_coding transcript_biotype:protein_coding	1
Vr_miR076	Vradi0294s00090.1	2.5	-1.0	1	23	4509	4531	GAAGUUUUUGAACAUGUGGCACG	.::. :::::::.::::::	UCCAUCAUCUGUUCAAGAACUUC	Cleavage	cdna supercontig:Vradiata_ver6:scaffold_294:288669:304964:-1 gene:Vradi0294s00090 gene_biotype:protein_coding transcript_biotype:protein_coding	2
Vr_miR014	Vradi05g07270.1	3.0	-1.0	1	21	726	746	UCGUGAAGGUUGAGUGCUUCC	::::: ::::.:::::::: :	GGAAGGACUCGACCUUCACCA	Cleavage	cdna chromosome:Vradiata_ver6:5:14496361:14499594:1 gene:Vradi05g07270 gene_biotype:protein_coding transcript_biotype:protein_coding	1
Vr_miR014	Vradi04g05220.1	3.0	-1.0	1	21	86	106	UCGUGAAGGUUGAGUGCUUCC	::: ::..::::::::::.:.	GGAUGCGUUCAACCUUCAUGG	Cleavage	cdna chromosome:Vradiata_ver6:4:11530829:11535733:-1 gene:Vradi04g05220 gene_biotype:protein_coding transcript_biotype:protein_coding description:putative zinc transporter At3g08650 [Source:UniProtKB/TrEMBL;Acc:A0A1S3TWH3]	1
Vr_miR014	Vradi08g08230.1	3.0	-1.0	1	21	319	339	UCGUGAAGGUUGAGUGCUUCC	:::.:.:::::.::::.:	ACAAGUAUUCAACUUUCAUGU	Cleavage	cdna chromosome:Vradiata_ver6:8:22159368:22159821:-1 gene:Vradi08g08230 gene_biotype:protein_coding transcript_biotype:protein_coding	1
Vr_miR014	Vradi08g08500.1	3.0	-1.0	1	21	204	224	UCGUGAAGGUUGAGUGCUUCC	:: ::.:::::::::: ::	UAAAACAUUCAACCUUCAAGA	Cleavage	cdna chromosome:Vradiata_ver6:8:23870252:23871901:-1 gene:Vradi08g08500 gene_biotype:protein_coding transcript_biotype:protein_coding description:probable glutathione S-transferase isoform X1 [Source:UniProtKB/TrEMBL;Acc:A0A1S3V8C3]	1
Vr_miR017	Vradi07g08330.1	3.0	-1.0	1	24	201	224	UGAAGUUUUUGAACAUGUGGCACG	:::::. : ::::::.::::::	UCUGCCAUCUCUUCAAAGACUUCA	Cleavage	cdna chromosome:Vradiata_ver6:7:20678128:20679589:1 gene:Vradi07g08330 gene_biotype:protein_coding transcript_biotype:protein_coding	1
Vr_miR017	Vradi11g07700.1	3.0	-1.0	1	24	873	896	UGAAGUUUUUGAACAUGUGGCACG	: : :::.:: :::::.::.::.:	CCUCCCAUAUCUUCAAGAAUUUUA	Cleavage	cdna chromosome:Vradiata_ver6:11:8029806:8033565:1 gene:Vradi11g07700 gene_biotype:protein_coding transcript_biotype:protein_coding	1
Vr_miR017	Vradi04g00670.1	3.0	-1.0	1	24	757	780	UGAAGUUUUUGAACAUGUGGCACG	...::::::.:::..::::.	GCAAUUGCAUGUUUAAAGGCUUCG	Cleavage	cdna chromosome:Vradiata_ver6:4:2303301:2313167:1 gene:Vradi04g00670 gene_biotype:protein_coding transcript_biotype:protein_coding	2
Vr_miR017	Vradi0160s00270.1	3.0	-1.0	1	24	840	863	UGAAGUUUUUGAACAUGUGGCACG	...::::::.:::..::::.	GCAAUUGCAUGUUUAAAGGCUUCG	Cleavage	cdna supercontig:Vradiata_ver6:scaffold_160:264489:277562:-1 gene:Vradi0160s00270 gene_biotype:protein_coding transcript_biotype:protein_coding	2
Vr_miR017	Vradi0134s00400.1	3.0	-1.0	1	24	789	812	UGAAGUUUUUGAACAUGUGGCACG	: ::::::::::.: :::::	AGAUCAACAUGUUCAAGAUCUUCA	Cleavage	cdna supercontig:Vradiata_ver6:scaffold_134:487231:494043:-1 gene:Vradi0134s00400 gene_biotype:protein_coding transcript_biotype:protein_coding	1
Vr_miR017	Vradi11g08140.1	3.0	-1.0	1	24	134	157	UGAAGUUUUUGAACAUGUGGCACG	:.:::::::.:::::::	AUCAAACCGUGUUCAAGAACUUCA	Cleavage	cdna chromosome:Vradiata_ver6:11:8619167:8622615:1 gene:Vradi11g08140 gene_biotype:protein_coding transcript_biotype:protein_coding	1
Vr_miR017	Vradi05g14000.1	3.0	-1.0	1	24	152	175	UGAAGUUUUUGAACAUGUGGCACG	:::::::::::.::: ::	AAAUAGACAUGUUCAAAGACUACA	Cleavage	cdna chromosome:Vradiata_ver6:5:23045873:23068737:1 gene:Vradi05g14000 gene_biotype:protein_coding transcript_biotype:protein_coding	1
Vr_miR017	Vradi0294s00090.1	3.0	-1.0	1	24	4509	4532	UGAAGUUUUUGAACAUGUGGCACG	.::. :::::::.::::::	UCCAUCAUCUGUUCAAGAACUUCU	Cleavage	cdna supercontig:Vradiata_ver6:scaffold_294:288669:304964:-1 gene:Vradi0294s00090 gene_biotype:protein_coding transcript_biotype:protein_coding	1
Vr_miR017	Vradi0171s00030.3	3.0	-1.0	1	24	12295	12318	UGAAGUUUUUGAACAUGUGGCACG	::::::::....::.::.:	AUAUGCACAUGUUUGGGAAUUUUA	Cleavage	cdna supercontig:Vradiata_ver6:scaffold_171:394733:433969:1 gene:Vradi0171s00030 gene_biotype:protein_coding transcript_biotype:protein_coding	1
Vr_miR017	Vradi0171s00030.2	3.0	-1.0	1	24	12409	12432	UGAAGUUUUUGAACAUGUGGCACG	::::::::....::.::.:	AUAUGCACAUGUUUGGGAAUUUUA	Cleavage	cdna supercontig:Vradiata_ver6:scaffold_171:394733:433969:1 gene:Vradi0171s00030 gene_biotype:protein_coding transcript_biotype:protein_coding	1
Vr_miR017	Vradi0171s00030.1	3.0	-1.0	1	24	12511	12534	UGAAGUUUUUGAACAUGUGGCACG	::::::::....::.::.:	AUAUGCACAUGUUUGGGAAUUUUA	Cleavage	cdna supercontig:Vradiata_ver6:scaffold_171:394733:433969:1 gene:Vradi0171s00030 gene_biotype:protein_coding transcript_biotype:protein_coding	1
Vr_miR017	Vradi05g07090.1	3.0	-1.0	1	24	942	965	UGAAGUUUUUGAACAUGUGGCACG	..::: :::::::: :::::	CAGUUUACAAGUUCAAAAUCUUCA	Cleavage	cdna chromosome:Vradiata_ver6:5:14178427:14182269:-1 gene:Vradi05g07090 gene_biotype:protein_coding transcript_biotype:protein_coding	1
Vr_miR017	Vradi05g22270.1	3.0	-1.0	1	24	1497	1520	UGAAGUUUUUGAACAUGUGGCACG	:: .:::::::.::::::	ACUCACAAGUGUUCAAGAACUUCU	Cleavage	cdna chromosome:Vradiata_ver6:5:33802419:33815915:1 gene:Vradi05g22270 gene_biotype:protein_coding transcript_biotype:protein_coding description:DNA mismatch repair protein MLH1 [Source:Projected from Arabidopsis thaliana (AT4G09140) UniProtKB/Swiss-Prot;Acc:Q9ZRV4]	1
Vr_miR076	Vradi09g01300.1	3.0	-1.0	1	23	96	118	GAAGUUUUUGAACAUGUGGCACG	:::::::::: ::::::.::	UCUGCCACAUGUCCAAAAAUUUG	Translation	cdna chromosome:Vradiata_ver6:9:1042448:1050719:1 gene:Vradi09g01300 gene_biotype:protein_coding transcript_biotype:protein_coding	1
Vr_miR076	Vradi08g13200.1	3.0	-1.0	1	23	158	180	GAAGUUUUUGAACAUGUGGCACG	:. ::::::::: :::::::	AAGGUAACAUGUUCAUAAACUUC	Cleavage	cdna chromosome:Vradiata_ver6:8:32867978:32869013:1 gene:Vradi08g13200 gene_biotype:protein_coding transcript_biotype:protein_coding	1
Vr_miR076	Vradi0183s00230.1	3.0	-1.0	1	23	796	818	GAAGUUUUUGAACAUGUGGCACG	::.:::::::::::::.	AGAAGAACGUGUUCAAAAACUUU	Cleavage	cdna supercontig:Vradiata_ver6:scaffold_183:565670:566942:-1 gene:Vradi0183s00230 gene_biotype:protein_coding transcript_biotype:protein_coding	1
Vr_miR076	Vradi04g00670.1	3.0	-1.0	1	23	757	779	GAAGUUUUUGAACAUGUGGCACG	...::::::.:::..::::	GCAAUUGCAUGUUUAAAGGCUUC	Cleavage	cdna chromosome:Vradiata_ver6:4:2303301:2313167:1 gene:Vradi04g00670 gene_biotype:protein_coding transcript_biotype:protein_coding	2
Vr_miR076	Vradi0160s00270.1	3.0	-1.0	1	23	840	862	GAAGUUUUUGAACAUGUGGCACG	...::::::.:::..::::	GCAAUUGCAUGUUUAAAGGCUUC	Cleavage	cdna supercontig:Vradiata_ver6:scaffold_160:264489:277562:-1 gene:Vradi0160s00270 gene_biotype:protein_coding transcript_biotype:protein_coding	2
Vr_miR076	Vradi08g23250.1	3.0	-1.0	1	23	833	855	GAAGUUUUUGAACAUGUGGCACG	:::: :::::.::.::::	UCAAACACAGGUUCAGAAGCUUC	Cleavage	cdna chromosome:Vradiata_ver6:8:45503103:45507462:1 gene:Vradi08g23250 gene_biotype:protein_coding transcript_biotype:protein_coding description:Transcription factor bHLH128 [Source:Projected from Arabidopsis thaliana (AT1G05805) UniProtKB/Swiss-Prot;Acc:Q8H102]	1
Vr_miR076	Vradi05g22270.1	3.0	-1.0	1	23	1497	1519	GAAGUUUUUGAACAUGUGGCACG	:: .:::::::.::::::	ACUCACAAGUGUUCAAGAACUUC	Cleavage	cdna chromosome:Vradiata_ver6:5:33802419:33815915:1 gene:Vradi05g22270 gene_biotype:protein_coding transcript_biotype:protein_coding description:DNA mismatch repair protein MLH1 [Source:Projected from Arabidopsis thaliana (AT4G09140) UniProtKB/Swiss-Prot;Acc:Q9ZRV4]	1
Vr_miR076	Vradi05g00540.1	3.0	-1.0	1	23	297	319	GAAGUUUUUGAACAUGUGGCACG	:::.. :::::.:.:::::	UGACCCAUGGGUUCAGAGACUUC	Cleavage	cdna chromosome:Vradiata_ver6:5:616070:620449:-1 gene:Vradi05g00540 gene_biotype:protein_coding transcript_biotype:protein_coding	1
Vr_miR076	Vradi05g00380.1	3.0	-1.0	1	23	318	340	GAAGUUUUUGAACAUGUGGCACG	:::.. :::::.:.:::::	UGAUCCAUGGGUUCAGAGACUUC	Cleavage	cdna chromosome:Vradiata_ver6:5:417822:421443:1 gene:Vradi05g00380 gene_biotype:protein_coding transcript_biotype:protein_coding	1
Vr_miR076	Vradi0134s00400.1	3.0	-1.0	1	23	789	811	GAAGUUUUUGAACAUGUGGCACG	: ::::::::::.: ::::	AGAUCAACAUGUUCAAGAUCUUC	Cleavage	cdna supercontig:Vradiata_ver6:scaffold_134:487231:494043:-1 gene:Vradi0134s00400 gene_biotype:protein_coding transcript_biotype:protein_coding	1
Vr_miR076	Vradi05g00350.1	3.0	-1.0	1	23	1709	1731	GAAGUUUUUGAACAUGUGGCACG	:::.. :::::.:.:::::	UGACCCAUGGGUUCAGAGACUUC	Cleavage	cdna chromosome:Vradiata_ver6:5:408325:410310:1 gene:Vradi05g00350 gene_biotype:protein_coding transcript_biotype:protein_coding description:pentatricopeptide repeat-containing protein At4g01400, mitochondrial-like [Source:UniProtKB/TrEMBL;Acc:A0A1S3TZA2]	1
Vr_miR014	Vradi06g05440.1	3.5	-1.0	1	21	234	254	UCGUGAAGGUUGAGUGCUUCC	:: ::..::.:.:::.::::	CGACGCGUUCGAUCUUUACGA	Cleavage	cdna chromosome:Vradiata_ver6:6:6725912:6726334:1 gene:Vradi06g05440 gene_biotype:protein_coding transcript_biotype:protein_coding description:probable calcium-binding protein CML23 [Source:UniProtKB/TrEMBL;Acc:A0A1S3UCP4]	1
Vr_miR014	Vradi02g04710.1	3.5	-1.0	1	21	530	550	UCGUGAAGGUUGAGUGCUUCC	:.: ::.:.:::.::.::::	UGGACCAUUUAACUUUUACGA	Cleavage	cdna chromosome:Vradiata_ver6:2:4586307:4587281:1 gene:Vradi02g04710 gene_biotype:protein_coding transcript_biotype:protein_coding	1
Vr_miR014	Vradi11g07380.1	3.5	-1.0	1	21	997	1017	UCGUGAAGGUUGAGUGCUUCC	:.:::: :::.: :::::::	AGGAGCAGUCAGCAUUCACGA	Cleavage	cdna chromosome:Vradiata_ver6:11:7574533:7581530:-1 gene:Vradi11g07380 gene_biotype:protein_coding transcript_biotype:protein_coding	1
Vr_miR014	Vradi08g10680.1	3.5	-1.0	1	21	322	342	UCGUGAAGGUUGAGUGCUUCC	.::.:::::::::: :::	UUCGGCGCUCAACCUUCUCGA	Cleavage	cdna chromosome:Vradiata_ver6:8:28744804:28747790:-1 gene:Vradi08g10680 gene_biotype:protein_coding transcript_biotype:protein_coding description:uncharacterized protein LOC106772761 [Source:UniProtKB/TrEMBL;Acc:A0A1S3V9K6]	1
Vr_miR014	Vradi10g05020.1	3.5	-1.0	1	21	1522	1542	UCGUGAAGGUUGAGUGCUUCC	::::.::::.:::.:.:.	CCCAGCAUUCAAUCUUUAUGG	Cleavage	cdna chromosome:Vradiata_ver6:10:11701639:11710177:-1 gene:Vradi10g05020 gene_biotype:protein_coding transcript_biotype:protein_coding	1
Vr_miR014	Vradi04g08180.1	3.5	-1.0	1	21	976	996	UCGUGAAGGUUGAGUGCUUCC	::..:::::::::.:.:.	GACAGUGCUCAACCUUUAUGG	Cleavage	cdna chromosome:Vradiata_ver6:4:16509254:16513023:1 gene:Vradi04g08180 gene_biotype:protein_coding transcript_biotype:protein_coding	1
Vr_miR014	Vradi01g08150.1	3.5	-1.0	1	21	1599	1619	UCGUGAAGGUUGAGUGCUUCC	:::..:: ::.:::.::::	UUAAGUGCUAAAUCUUUACGA	Cleavage	cdna chromosome:Vradiata_ver6:1:13271599:13278621:-1 gene:Vradi01g08150 gene_biotype:protein_coding transcript_biotype:protein_coding description:ARF GAP-like zinc finger-containing protein ZIGA4 [Source:Projected from Arabidopsis thaliana (AT1G08680) UniProtKB/TrEMBL;Acc:F4HXP0]	1
Vr_miR014	Vradi01g02420.2	3.5	-1.0	1	21	2692	2712	UCGUGAAGGUUGAGUGCUUCC	:::..::::..: ::::::	UCAAGUGCUCAGUCAUCACGA	Cleavage	cdna chromosome:Vradiata_ver6:1:4684799:4692666:1 gene:Vradi01g02420 gene_biotype:protein_coding transcript_biotype:protein_coding	1
Vr_miR014	Vradi01g02420.1	3.5	-1.0	1	21	2749	2769	UCGUGAAGGUUGAGUGCUUCC	:::..::::..: ::::::	UCAAGUGCUCAGUCAUCACGA	Cleavage	cdna chromosome:Vradiata_ver6:1:4684799:4692666:1 gene:Vradi01g02420 gene_biotype:protein_coding transcript_biotype:protein_coding	1
Vr_miR014	Vradi03g02950.1	3.5	-1.0	1	21	323	343	UCGUGAAGGUUGAGUGCUUCC	:: :: .::::.:::::.::	UGACGCUUUCAAUCUUCAUGA	Cleavage	cdna chromosome:Vradiata_ver6:3:4165693:4168429:1 gene:Vradi03g02950 gene_biotype:protein_coding transcript_biotype:protein_coding description:WAT1-related protein [Source:UniProtKB/TrEMBL;Acc:A0A1S3TPZ8]	1
Vr_miR014	Vradi0335s00080.1	3.5	-1.0	1	21	213	233	UCGUGAAGGUUGAGUGCUUCC	..: :.:::::.:::.:::	CUGGGAAUUCAACUUUCGCGA	Cleavage	cdna supercontig:Vradiata_ver6:scaffold_335:28667:29428:-1 gene:Vradi0335s00080 gene_biotype:protein_coding transcript_biotype:protein_coding	1
Vr_miR014	Vradi0007s02190.1	3.5	-1.0	1	21	421	441	UCGUGAAGGUUGAGUGCUUCC	:::: ::.:::::::: :.	UAAAGCCCUUAACCUUCAAGG	Cleavage	cdna supercontig:Vradiata_ver6:scaffold_7:3259629:3263112:-1 gene:Vradi0007s02190 gene_biotype:protein_coding transcript_biotype:protein_coding	1
Vr_miR014	Vradi07g02090.1	3.5	-1.0	1	21	856	876	UCGUGAAGGUUGAGUGCUUCC	.:::: :::.:.::.:.::	AUGAGCAAUCAGCUUUUAUGA	Cleavage	cdna chromosome:Vradiata_ver6:7:3609603:3618595:-1 gene:Vradi07g02090 gene_biotype:protein_coding transcript_biotype:protein_coding	1
Vr_miR014	Vradi07g19710.1	3.5	-1.0	1	21	1356	1376	UCGUGAAGGUUGAGUGCUUCC	.: ::::..::.::::.::	UCGAUCACUUGACUUUCAUGA	Cleavage	cdna chromosome:Vradiata_ver6:7:41851821:41860672:-1 gene:Vradi07g19710 gene_biotype:protein_coding transcript_biotype:protein_coding	1
Vr_miR017	Vradi08g14400.1	3.5	-1.0	1	24	977	1000	UGAAGUUUUUGAACAUGUGGCACG	::. ::.:::::::..:.::.:	AAUGUAACGUGUUCAAGGAUUUUA	Cleavage	cdna chromosome:Vradiata_ver6:8:34260307:34262457:-1 gene:Vradi08g14400 gene_biotype:protein_coding transcript_biotype:protein_coding	1
Vr_miR017	Vradi11g00360.1	3.5	-1.0	1	24	95	118	UGAAGUUUUUGAACAUGUGGCACG	:..:::::::::: ::: :::	GAAGUUACAUGUUCAACAACCUCA	Cleavage	cdna chromosome:Vradiata_ver6:11:340596:341859:1 gene:Vradi11g00360 gene_biotype:protein_coding transcript_biotype:protein_coding	1
Vr_miR017	Vradi0246s00160.1	3.5	-1.0	1	24	1661	1684	UGAAGUUUUUGAACAUGUGGCACG	.: :..:::: ::.:: :::::::	UGAGUUACAUCUUUAACAACUUCA	Cleavage	cdna supercontig:Vradiata_ver6:scaffold_246:306627:313433:1 gene:Vradi0246s00160 gene_biotype:protein_coding transcript_biotype:protein_coding	1
Vr_miR017	Vradi0322s00040.1	3.5	-1.0	1	24	695	718	UGAAGUUUUUGAACAUGUGGCACG	.: :..:::: ::.:: :::::::	UGAGUUACAUAUUUAAUAACUUCA	Cleavage	cdna supercontig:Vradiata_ver6:scaffold_322:97371:116778:1 gene:Vradi0322s00040 gene_biotype:protein_coding transcript_biotype:protein_coding	1
Vr_miR017	Vradi05g05830.1	3.5	-1.0	1	24	380	403	UGAAGUUUUUGAACAUGUGGCACG	::::::::::::..:: ::	UGAUCCACAUGUUCAAGGACCUCC	Cleavage	cdna chromosome:Vradiata_ver6:5:11161593:11168550:-1 gene:Vradi05g05830 gene_biotype:protein_coding transcript_biotype:protein_coding	1
Vr_miR017	Vradi03g07810.1	3.5	-1.0	1	24	1039	1062	UGAAGUUUUUGAACAUGUGGCACG	.: : ::.::::: ::::::::.	UGGGACAUAUGUUGAAAAACUUUU	Translation	cdna chromosome:Vradiata_ver6:3:9269255:9275595:1 gene:Vradi03g07810 gene_biotype:protein_coding transcript_biotype:protein_coding description:NADH dehydrogenase [ubiquinone] iron-sulfur protein 1, mitochondrial [Source:UniProtKB/TrEMBL;Acc:A0A1S3TQ85]	1
Vr_miR017	Vradi0147s00110.1	3.5	-1.0	1	24	829	852	UGAAGUUUUUGAACAUGUGGCACG	:.:::: :::::::.::::	UGGACUACAUUCUCAAAAAUUUCA	Cleavage	cdna supercontig:Vradiata_ver6:scaffold_147:752254:756455:-1 gene:Vradi0147s00110 gene_biotype:protein_coding transcript_biotype:protein_coding description:protein SIEVE ELEMENT OCCLUSION B-like isoform X1 [Source:UniProtKB/TrEMBL;Acc:A0A1S3VV03]	1
Vr_miR017	Vradi01g03880.1	3.5	-1.0	1	24	274	297	UGAAGUUUUUGAACAUGUGGCACG	.::.:::::.:::::. :.:	GAAUUCAUAUGUUUAAAAAUGUUA	Cleavage	cdna chromosome:Vradiata_ver6:1:6154490:6159867:-1 gene:Vradi01g03880 gene_biotype:protein_coding transcript_biotype:protein_coding description:probable plastidic glucose transporter 2 [Source:UniProtKB/TrEMBL;Acc:A0A1S3VAS6]	1
Vr_miR017	Vradi10g07540.1	3.5	-1.0	1	24	260	283	UGAAGUUUUUGAACAUGUGGCACG	: :: : :: :::::::::: :::	CUUGGCUCAAGUUCAAAAACCUCA	Cleavage	cdna chromosome:Vradiata_ver6:10:14871767:14872075:-1 gene:Vradi10g07540 gene_biotype:protein_coding transcript_biotype:protein_coding description:Cysteine proteinase inhibitor 5 [Source:Projected from Arabidopsis thaliana (AT5G47550) UniProtKB/Swiss-Prot;Acc:Q41916]	1
Vr_miR017	Vradi10g04390.1	3.5	-1.0	1	24	193	216	UGAAGUUUUUGAACAUGUGGCACG	: : : .:: ::::::.:.:::::	CAUUCAGCAAGUUCAAGAGCUUCA	Cleavage	cdna chromosome:Vradiata_ver6:10:10834236:10834574:1 gene:Vradi10g04390 gene_biotype:protein_coding transcript_biotype:protein_coding	1
Vr_miR017	Vradi07g03110.1	3.5	-1.0	1	24	1076	1099	UGAAGUUUUUGAACAUGUGGCACG	:. : :::::::.:.:.::::	CCGGUGAAAUGUUCAGAGAUUUCA	Cleavage	cdna chromosome:Vradiata_ver6:7:5345806:5367938:-1 gene:Vradi07g03110 gene_biotype:protein_coding transcript_biotype:protein_coding	1
Vr_miR017	Vradi05g21790.1	3.5	-1.0	1	24	1407	1430	UGAAGUUUUUGAACAUGUGGCACG	:::::: :::..::::::	GCUAAGACAUGUCCAAGGACUUCA	Cleavage	cdna chromosome:Vradiata_ver6:5:33202677:33211235:-1 gene:Vradi05g21790 gene_biotype:protein_coding transcript_biotype:protein_coding	1
Vr_miR017	Vradi05g05370.1	3.5	-1.0	1	24	817	840	UGAAGUUUUUGAACAUGUGGCACG	:: :: :: ::::::.::::..	ACUGACAAAUCUUCAAAGACUUUG	Cleavage	cdna chromosome:Vradiata_ver6:5:9959848:9967103:-1 gene:Vradi05g05370 gene_biotype:protein_coding transcript_biotype:protein_coding	1
Vr_miR017	Vradi10g04680.1	3.5	-1.0	1	24	177	200	UGAAGUUUUUGAACAUGUGGCACG	::.::::: ::.::.:::.	AUCUGCAUAUGUUGAAGAAUUUCG	Translation	cdna chromosome:Vradiata_ver6:10:11266298:11269728:-1 gene:Vradi10g04680 gene_biotype:protein_coding transcript_biotype:protein_coding	1
Vr_miR076	Vradi07g15260.1	3.5	-1.0	1	23	3218	3240	GAAGUUUUUGAACAUGUGGCACG	:::::::::: :::: ::.:::	AGUGCCACAUGCUCAACAAUUUC	Cleavage	cdna chromosome:Vradiata_ver6:7:35469080:35479417:1 gene:Vradi07g15260 gene_biotype:protein_coding transcript_biotype:protein_coding	1
Vr_miR076	Vradi0281s00120.1	3.5	-1.0	1	23	1210	1232	GAAGUUUUUGAACAUGUGGCACG	:::::..: ::::::.::::.	GAUGCCAUGUUUUCAAAGACUUU	Cleavage	cdna supercontig:Vradiata_ver6:scaffold_281:308547:312719:-1 gene:Vradi0281s00120 gene_biotype:protein_coding transcript_biotype:protein_coding	1
Vr_miR076	Vradi0158s00400.1	3.5	-1.0	1	23	1820	1842	GAAGUUUUUGAACAUGUGGCACG	::: :.::: ::::::.::.::	CGUACUACAAGUUCAAGAAUUUG	Cleavage	cdna supercontig:Vradiata_ver6:scaffold_158:270161:273212:-1 gene:Vradi0158s00400 gene_biotype:protein_coding transcript_biotype:protein_coding description:Laccase [Source:UniProtKB/TrEMBL;Acc:A0A1S3T7D5]	1
Vr_miR076	Vradi07g08330.1	3.5	-1.0	1	23	201	223	GAAGUUUUUGAACAUGUGGCACG	:::::. : ::::::.:::::	UCUGCCAUCUCUUCAAAGACUUC	Cleavage	cdna chromosome:Vradiata_ver6:7:20678128:20679589:1 gene:Vradi07g08330 gene_biotype:protein_coding transcript_biotype:protein_coding	1
Vr_miR076	Vradi05g05170.1	3.5	-1.0	1	23	723	745	GAAGUUUUUGAACAUGUGGCACG	:.::::::::: .::::::	AUGGUCACAUGUUCUGAAACUUG	Cleavage	cdna chromosome:Vradiata_ver6:5:9448831:9451500:-1 gene:Vradi05g05170 gene_biotype:protein_coding transcript_biotype:protein_coding	1
Vr_miR076	Vradi03g07810.1	3.5	-1.0	1	23	1039	1061	GAAGUUUUUGAACAUGUGGCACG	.: : ::.::::: ::::::::.	UGGGACAUAUGUUGAAAAACUUU	Translation	cdna chromosome:Vradiata_ver6:3:9269255:9275595:1 gene:Vradi03g07810 gene_biotype:protein_coding transcript_biotype:protein_coding description:NADH dehydrogenase [ubiquinone] iron-sulfur protein 1, mitochondrial [Source:UniProtKB/TrEMBL;Acc:A0A1S3TQ85]	1
Vr_miR076	Vradi02g11830.1	3.5	-1.0	1	23	542	564	GAAGUUUUUGAACAUGUGGCACG	::: ::: ::::::...::::	UAUGCAACAAGUUCAAGGGCUUC	Cleavage	cdna chromosome:Vradiata_ver6:2:22192751:22195070:-1 gene:Vradi02g11830 gene_biotype:protein_coding transcript_biotype:protein_coding description:REF/SRPP-like protein At1g67360 [Source:UniProtKB/TrEMBL;Acc:A0A1S3TJ78]	1
Vr_miR076	Vradi01g06160.1	3.5	-1.0	1	23	2057	2079	GAAGUUUUUGAACAUGUGGCACG	:: :: .:::::::::..:::	GUUGACAGGUGUUCAAAAGUUUC	Cleavage	cdna chromosome:Vradiata_ver6:1:9571367:9577395:1 gene:Vradi01g06160 gene_biotype:protein_coding transcript_biotype:protein_coding	1
Vr_miR076	Vradi04g00670.1	3.5	-1.0	1	23	1143	1165	GAAGUUUUUGAACAUGUGGCACG	:::.:::::..:.:.:::	AUUAACACGUGUUCGGAGAUUUC	Cleavage	cdna chromosome:Vradiata_ver6:4:2303301:2313167:1 gene:Vradi04g00670 gene_biotype:protein_coding transcript_biotype:protein_coding	2
Vr_miR076	Vradi0160s00270.1	3.5	-1.0	1	23	1373	1395	GAAGUUUUUGAACAUGUGGCACG	:::.:::::..:.:.:::	AUUAACACGUGUUCGGAGAUUUC	Cleavage	cdna supercontig:Vradiata_ver6:scaffold_160:264489:277562:-1 gene:Vradi0160s00270 gene_biotype:protein_coding transcript_biotype:protein_coding	2
Vr_miR076	Vradi09g02290.1	3.5	-1.0	1	23	942	964	GAAGUUUUUGAACAUGUGGCACG	::::: ::::::.: :.:::	ACAGCCACCUGUUCAGAUAUUUC	Cleavage	cdna chromosome:Vradiata_ver6:9:2357035:2360070:-1 gene:Vradi09g02290 gene_biotype:protein_coding transcript_biotype:protein_coding description:nuclear transcription factor Y subunit A-3 [Source:UniProtKB/TrEMBL;Acc:A0A1S3VCV7]	1
Vr_miR076	Vradi01g03000.1	3.5	-1.0	1	23	1337	1359	GAAGUUUUUGAACAUGUGGCACG	: ::.:::::...:.:::::	CAGGGCAUAUGUUUGGAGACUUC	Cleavage	cdna chromosome:Vradiata_ver6:1:5254260:5263467:-1 gene:Vradi01g03000 gene_biotype:protein_coding transcript_biotype:protein_coding description:WD repeat-containing protein 36 isoform X1 [Source:UniProtKB/TrEMBL;Acc:A0A1S3VIS3]	1
Vr_miR076	Vradi11g07700.1	3.5	-1.0	1	23	873	895	GAAGUUUUUGAACAUGUGGCACG	: : :::.:: :::::.::.::.	CCUCCCAUAUCUUCAAGAAUUUU	Cleavage	cdna chromosome:Vradiata_ver6:11:8029806:8033565:1 gene:Vradi11g07700 gene_biotype:protein_coding transcript_biotype:protein_coding	1
Vr_miR076	Vradi0167s00240.1	3.5	-1.0	1	23	384	406	GAAGUUUUUGAACAUGUGGCACG	:::.:::::..:.:.:::	AUUAACACGUGUUCGGAGAUUUC	Cleavage	cdna supercontig:Vradiata_ver6:scaffold_167:489717:492376:-1 gene:Vradi0167s00240 gene_biotype:protein_coding transcript_biotype:protein_coding	1
Vr_miR076	Vradi08g16280.1	3.5	-1.0	1	23	10	32	GAAGUUUUUGAACAUGUGGCACG	:..::: ::::::..::::	UGCACUGCAUUUUCAAAGGCUUC	Cleavage	cdna chromosome:Vradiata_ver6:8:36849519:36854513:-1 gene:Vradi08g16280 gene_biotype:protein_coding transcript_biotype:protein_coding	1
Vr_miR076	Vradi04g03910.1	3.5	-1.0	1	23	520	542	GAAGUUUUUGAACAUGUGGCACG	: :: :::::..::.:::::	CCAGACAAAUGUUUGAAGACUUC	Cleavage	cdna chromosome:Vradiata_ver6:4:8259508:8263398:1 gene:Vradi04g03910 gene_biotype:protein_coding transcript_biotype:protein_coding	1
Vr_miR076	Vradi07g13890.1	3.5	-1.0	1	23	623	645	GAAGUUUUUGAACAUGUGGCACG	: : ::: :::::::::. .:::	CCUUCCAGAUGUUCAAAGCUUUC	Cleavage	cdna chromosome:Vradiata_ver6:7:33255080:33261184:1 gene:Vradi07g13890 gene_biotype:protein_coding transcript_biotype:protein_coding	1
Vr_miR076	Vradi11g00350.1	3.5	-1.0	1	23	1084	1106	GAAGUUUUUGAACAUGUGGCACG	::: ::::::.::::::	AUCGGGACAAGUUCAAGAACUUC	Cleavage	cdna chromosome:Vradiata_ver6:11:331772:336913:-1 gene:Vradi11g00350 gene_biotype:protein_coding transcript_biotype:protein_coding	1
Vr_miR014	Vradi05g10320.1	4.0	-1.0	1	21	252	272	UCGUGAAGGUUGAGUGCUUCC	::::::.: .:: :::::::	UGAAGCAUUGGACAUUCACGA	Cleavage	cdna chromosome:Vradiata_ver6:5:18662130:18665770:1 gene:Vradi05g10320 gene_biotype:protein_coding transcript_biotype:protein_coding	1
Vr_miR014	Vradi05g17560.1	4.0	-1.0	1	21	1370	1390	UCGUGAAGGUUGAGUGCUUCC	:::: ::::.::.::.:.::	GGAACGACUCGACUUUUAUGA	Cleavage	cdna chromosome:Vradiata_ver6:5:26808612:26812035:-1 gene:Vradi05g17560 gene_biotype:protein_coding transcript_biotype:protein_coding description:nucleolar protein 56-like [Source:UniProtKB/TrEMBL;Acc:A0A1S3U8K1]	1
Vr_miR014	Vradi03g06230.1	4.0	-1.0	1	21	1612	1632	UCGUGAAGGUUGAGUGCUUCC	::.: :.::::::::::.:.	GGGAAAAUUCAACCUUCAUGG	Cleavage	cdna chromosome:Vradiata_ver6:3:7678578:7683246:-1 gene:Vradi03g06230 gene_biotype:protein_coding transcript_biotype:protein_coding description:ethylene response sensor 1 [Source:UniProtKB/TrEMBL;Acc:A0A1S3TQB6]	1
Vr_miR014	Vradi02g08670.1	4.0	-1.0	1	21	1208	1228	UCGUGAAGGUUGAGUGCUUCC	:.: ::.:.:::.::.:::.	UGGACCAUUUAACUUUUACGG	Cleavage	cdna chromosome:Vradiata_ver6:2:11448229:11450563:1 gene:Vradi02g08670 gene_biotype:protein_coding transcript_biotype:protein_coding	1
Vr_miR014	Vradi02g06930.1	4.0	-1.0	1	21	1252	1272	UCGUGAAGGUUGAGUGCUUCC	:: :::::::::::::.	UCAAACACUCAACCUUCAUCU	Cleavage	cdna chromosome:Vradiata_ver6:2:7935023:7944494:1 gene:Vradi02g06930 gene_biotype:protein_coding transcript_biotype:protein_coding description:uncharacterized protein LOC106756183 [Source:UniProtKB/TrEMBL;Acc:A0A1S3TJM4]	1
Vr_miR014	Vradi0111s00260.1	4.0	-1.0	1	21	25	45	UCGUGAAGGUUGAGUGCUUCC	: :::::.: : :.:::::::	GAAAGCAUUGAUCUUUCACGA	Translation	cdna supercontig:Vradiata_ver6:scaffold_111:133320:134321:-1 gene:Vradi0111s00260 gene_biotype:protein_coding transcript_biotype:protein_coding	1
Vr_miR014	Vradi10g07160.1	4.0	-1.0	1	21	714	734	UCGUGAAGGUUGAGUGCUUCC	:::: : ::::::::.:.::	GGAAACCAUCAACCUUUAUGA	Cleavage	cdna chromosome:Vradiata_ver6:10:14465612:14471858:1 gene:Vradi10g07160 gene_biotype:protein_coding transcript_biotype:protein_coding description:Phosphoglycolate phosphatase 2 [Source:Projected from Arabidopsis thaliana (AT5G47760) UniProtKB/Swiss-Prot;Acc:Q8GWU0]	1
Vr_miR014	Vradi08g09650.1	4.0	-1.0	1	21	2431	2451	UCGUGAAGGUUGAGUGCUUCC	: :::::.::::. ::::: :	GAAAGCAUUCAAUAUUCACCA	Cleavage	cdna chromosome:Vradiata_ver6:8:26627121:26643286:-1 gene:Vradi08g09650 gene_biotype:protein_coding transcript_biotype:protein_coding	1
Vr_miR014	Vradi07g29970.1	4.0	-1.0	1	21	1614	1634	UCGUGAAGGUUGAGUGCUUCC	:.::::: .:..::::.::	UAAGGCACUGGAUUUUCAUGA	Cleavage	cdna chromosome:Vradiata_ver6:7:53687160:53693072:-1 gene:Vradi07g29970 gene_biotype:protein_coding transcript_biotype:protein_coding	1
Vr_miR014	Vradi05g17640.1	4.0	-1.0	1	21	2157	2177	UCGUGAAGGUUGAGUGCUUCC	:::::.: .::.::.:::.	CAAAGCAUUGGACUUUUACGG	Cleavage	cdna chromosome:Vradiata_ver6:5:26907236:26912868:-1 gene:Vradi05g17640 gene_biotype:protein_coding transcript_biotype:protein_coding	1
Vr_miR014	Vradi05g16110.1	4.0	-1.0	1	21	2074	2094	UCGUGAAGGUUGAGUGCUUCC	:::::.: .::.::.:::.	UCAAGCAUUGGACUUUUACGG	Cleavage	cdna chromosome:Vradiata_ver6:5:24965948:24974612:1 gene:Vradi05g16110 gene_biotype:protein_coding transcript_biotype:protein_coding	1
Vr_miR014	Vradi03g02980.1	4.0	-1.0	1	21	245	265	UCGUGAAGGUUGAGUGCUUCC	:. :. :::::.:::::.::	UGGCGUUCUCAAUCUUCAUGA	Cleavage	cdna chromosome:Vradiata_ver6:3:4208051:4210512:1 gene:Vradi03g02980 gene_biotype:protein_coding transcript_biotype:protein_coding	1
Vr_miR014	Vradi0023s00600.1	4.0	-1.0	1	21	317	338	UCGUGAAGGUUGAG-UGCUUCC	::::: .:::::.::::::	ACAAGCAAUUCAACUUUCACGC	Cleavage	cdna supercontig:Vradiata_ver6:scaffold_23:1453282:1464622:-1 gene:Vradi0023s00600 gene_biotype:protein_coding transcript_biotype:protein_coding	1
Vr_miR014	Vradi0023s00710.1	4.0	-1.0	1	21	582	603	UCGUGAAGGUUGAG-UGCUUCC	::::: .:::::.::::::	ACAAGCAAUUCAACUUUCACGC	Cleavage	cdna supercontig:Vradiata_ver6:scaffold_23:1554495:1562741:-1 gene:Vradi0023s00710 gene_biotype:protein_coding transcript_biotype:protein_coding	1
Vr_miR014	Vradi07g27410.1	4.0	-1.0	1	21	16	35	UCGUGAAGGUUGAGUGCUUCC	::.:: ::..:.::::::::	CGAGGC-CUUGAUCUUCACGA	Cleavage	cdna chromosome:Vradiata_ver6:7:50720978:50721875:1 gene:Vradi07g27410 gene_biotype:protein_coding transcript_biotype:protein_coding	1
Vr_miR014	Vradi11g03290.1	4.0	-1.0	1	21	961	982	UCGUGAAGGUUGAGU-GCUUCC	:::. :.:.::.::::::::	UAAAGUGAUUUAAUCUUCACGA	Cleavage	cdna chromosome:Vradiata_ver6:11:3024515:3026814:1 gene:Vradi11g03290 gene_biotype:protein_coding transcript_biotype:protein_coding description:bax inhibitor 1-like [Source:UniProtKB/TrEMBL;Acc:A0A1S3VM71]	1
Vr_miR014	Vradi08g08850.1	4.0	-1.0	1	21	678	698	UCGUGAAGGUUGAGUGCUUCC	::: :::::::.::...:	UCAAGGACUCAACUUUUGUGU	Cleavage	cdna chromosome:Vradiata_ver6:8:24933217:24938408:1 gene:Vradi08g08850 gene_biotype:protein_coding transcript_biotype:protein_coding description:uncharacterized protein LOC106772734 [Source:UniProtKB/TrEMBL;Acc:A0A1S3V9B0]	1
Vr_miR014	Vradi11g12340.1	4.0	-1.0	1	21	996	1015	UCGUGAAGGUUGAGUGCUUCC	:.::: :::::::::::: :	AGGAGC-CUCAACCUUCACCA	Cleavage	cdna chromosome:Vradiata_ver6:11:17735392:17737417:-1 gene:Vradi11g12340 gene_biotype:protein_coding transcript_biotype:protein_coding	1
Vr_miR014	Vradi03g08150.1	4.0	-1.0	1	21	1045	1065	UCGUGAAGGUUGAGUGCUUCC	:. .::::::.:::.:::	AAAGUUACUCAAUCUUUACGU	Cleavage	cdna chromosome:Vradiata_ver6:3:9653783:9658861:-1 gene:Vradi03g08150 gene_biotype:protein_coding transcript_biotype:protein_coding	1
Vr_miR017	Vradi06g14260.1	4.0	-1.0	1	24	2122	2145	UGAAGUUUUUGAACAUGUGGCACG	::::.::::::: :.:::::::.	CGUGUCACAUGUCAAGAAACUUCG	Translation	cdna chromosome:Vradiata_ver6:6:33808377:33812944:-1 gene:Vradi06g14260 gene_biotype:protein_coding transcript_biotype:protein_coding description:protein EARLY FLOWERING 3 [Source:UniProtKB/TrEMBL;Acc:A0A1S3UGF1]	1
Vr_miR017	Vradi02g08060.1	4.0	-1.0	1	24	821	844	UGAAGUUUUUGAACAUGUGGCACG	:::: :::::: ::.::::.:: :	CGUGACACAUGAUCGAAAAUUUGA	Cleavage	cdna chromosome:Vradiata_ver6:2:10073398:10074399:-1 gene:Vradi02g08060 gene_biotype:protein_coding transcript_biotype:protein_coding	1
Vr_miR017	Vradi0281s00120.1	4.0	-1.0	1	24	1210	1233	UGAAGUUUUUGAACAUGUGGCACG	:::::..: ::::::.::::.	GAUGCCAUGUUUUCAAAGACUUUC	Cleavage	cdna supercontig:Vradiata_ver6:scaffold_281:308547:312719:-1 gene:Vradi0281s00120 gene_biotype:protein_coding transcript_biotype:protein_coding	1
Vr_miR017	Vradi01g05660.1	4.0	-1.0	1	24	595	618	UGAAGUUUUUGAACAUGUGGCACG	:: ::::.: :::: :.::.::::	CGCGCCAUACGUUCUAGAAUUUCA	Translation	cdna chromosome:Vradiata_ver6:1:8683106:8687151:1 gene:Vradi01g05660 gene_biotype:protein_coding transcript_biotype:protein_coding	1
Vr_miR017	Vradi02g11100.1	4.0	-1.0	1	24	931	954	UGAAGUUUUUGAACAUGUGGCACG	::. ::.::::::::.: ::.:	UAUGUAACGUGUUCAAAGAAUUUA	Cleavage	cdna chromosome:Vradiata_ver6:2:20781638:20784118:1 gene:Vradi02g11100 gene_biotype:protein_coding transcript_biotype:protein_coding description:uncharacterized protein LOC106755589 [Source:UniProtKB/TrEMBL;Acc:A0A1S3THL7]	1
Vr_miR017	Vradi0007s00820.1	4.0	-1.0	1	24	469	492	UGAAGUUUUUGAACAUGUGGCACG	:: : ..::: ::::.:::::::	AGUUCAGUAUGAUCAAGAACUUCA	Cleavage	cdna supercontig:Vradiata_ver6:scaffold_7:2860544:2867219:1 gene:Vradi0007s00820 gene_biotype:protein_coding transcript_biotype:protein_coding description:curved DNA-binding protein [Source:UniProtKB/TrEMBL;Acc:A0A1S3TC54]	1
Vr_miR017	Vradi01g03610.1	4.0	-1.0	1	24	1719	1742	UGAAGUUUUUGAACAUGUGGCACG	.:: : :. :::::::::: ::::	UGUUCAAUUUGUUCAAAAAGUUCA	Cleavage	cdna chromosome:Vradiata_ver6:1:5710582:5714237:1 gene:Vradi01g03610 gene_biotype:protein_coding transcript_biotype:protein_coding description:uncharacterized protein LOC106765452 [Source:UniProtKB/TrEMBL;Acc:A0A1S3UHQ8]	1
Vr_miR017	Vradi07g20440.1	4.0	-1.0	1	24	957	980	UGAAGUUUUUGAACAUGUGGCACG	:: :.:::: ::::.::.:::..	CGAGUCACAGAUUCAGAAGCUUUG	Cleavage	cdna chromosome:Vradiata_ver6:7:42793288:42807360:-1 gene:Vradi07g20440 gene_biotype:protein_coding transcript_biotype:protein_coding	1
Vr_miR017	Vradi01g10000.1	4.0	-1.0	1	24	1148	1171	UGAAGUUUUUGAACAUGUGGCACG	:::: :::: ::::...::::	CUAGCCAAAUGUCCAAAGGUUUCA	Cleavage	cdna chromosome:Vradiata_ver6:1:19184954:19187630:-1 gene:Vradi01g10000 gene_biotype:protein_coding transcript_biotype:protein_coding	1
Vr_miR017	Vradi0441s00030.1	4.0	-1.0	1	24	668	691	UGAAGUUUUUGAACAUGUGGCACG	.: :.::.. :::::::. :::::	UGGGUCAUGCGUUCAAAGCCUUCA	Cleavage	cdna supercontig:Vradiata_ver6:scaffold_441:85291:89671:1 gene:Vradi0441s00030 gene_biotype:protein_coding transcript_biotype:protein_coding description:asparagine--tRNA ligase, cytoplasmic 2 [Source:UniProtKB/TrEMBL;Acc:A0A1S3TEC4]	1
Vr_miR017	Vradi08g15820.1	4.0	-1.0	1	24	2209	2232	UGAAGUUUUUGAACAUGUGGCACG	.::: .::: ::::::::: :::	UGUGAUACAAAUUCAAAAACGUCA	Cleavage	cdna chromosome:Vradiata_ver6:8:36054004:36057778:1 gene:Vradi08g15820 gene_biotype:protein_coding transcript_biotype:protein_coding	1
Vr_miR017	Vradi0332s00020.1	4.0	-1.0	1	24	782	805	UGAAGUUUUUGAACAUGUGGCACG	: :....::::.:::.:.::.:	UCUUCUGUGUGUUUAAAGAUUUUA	Cleavage	cdna supercontig:Vradiata_ver6:scaffold_332:95131:98474:1 gene:Vradi0332s00020 gene_biotype:protein_coding transcript_biotype:protein_coding description:protein farnesyltransferase/geranylgeranyltransferase type-1 subunit alpha [Source:UniProtKB/TrEMBL;Acc:A0A1S3VU31]	1
Vr_miR017	Vradi01g11380.1	4.0	-1.0	1	24	650	673	UGAAGUUUUUGAACAUGUGGCACG	::.::::::::: ::. :::	CAGACCGCAUGUUCAAUAAUCUCA	Cleavage	cdna chromosome:Vradiata_ver6:1:22106823:22107509:1 gene:Vradi01g11380 gene_biotype:protein_coding transcript_biotype:protein_coding	1
Vr_miR017	Vradi0183s00040.1	4.0	-1.0	1	24	797	820	UGAAGUUUUUGAACAUGUGGCACG	:::..:: :..::::.::::	CUCCCCAUGUGCUUGAAAAUUUCA	Cleavage	cdna supercontig:Vradiata_ver6:scaffold_183:292529:293754:1 gene:Vradi0183s00040 gene_biotype:protein_coding transcript_biotype:protein_coding description:probable WRKY transcription factor 53 [Source:UniProtKB/TrEMBL;Acc:A0A1S3VVP1]	1
Vr_miR017	Vradi05g16810.1	4.0	-1.0	1	24	717	740	UGAAGUUUUUGAACAUGUGGCACG	:: : ::.:::: :::::::::	CGAGGAACGUGUUAAAAAACUUCU	Translation	cdna chromosome:Vradiata_ver6:5:25689706:25700103:-1 gene:Vradi05g16810 gene_biotype:protein_coding transcript_biotype:protein_coding description:THO complex subunit 1 [Source:Projected from Arabidopsis thaliana (AT5G09860) UniProtKB/Swiss-Prot;Acc:Q93VM9]	1
Vr_miR017	Vradi08g09980.1	4.0	-1.0	1	24	610	634	UGAAGUUUUUGAAC-AUGUGGCACG	:::: :: ::::::.::::::.	AUAGCCAAAUCGUUCAAGAACUUCG	Cleavage	cdna chromosome:Vradiata_ver6:8:27280216:27283527:1 gene:Vradi08g09980 gene_biotype:protein_coding transcript_biotype:protein_coding description:protein TRANSPORT INHIBITOR RESPONSE 1-like [Source:UniProtKB/TrEMBL;Acc:A0A1S3V7K0]	1
Vr_miR017	Vradi05g21260.1	4.0	-1.0	1	24	2861	2885	UGAAGU-UUUUGAACAUGUGGCACG	: :::.::::::::: .:::::	GUGGACACGUGUUCAAAACGCUUCA	Cleavage	cdna chromosome:Vradiata_ver6:5:32508800:32518944:-1 gene:Vradi05g21260 gene_biotype:protein_coding transcript_biotype:protein_coding	1
Vr_miR017	Vradi06g07320.1	4.0	-1.0	1	24	1488	1511	UGAAGUUUUUGAACAUGUGGCACG	:::.:::::..::.::: .:	AAAACCAUAUGUUUGAAGACUGUA	Cleavage	cdna chromosome:Vradiata_ver6:6:10585452:10612048:1 gene:Vradi06g07320 gene_biotype:protein_coding transcript_biotype:protein_coding	1
Vr_miR017	Vradi06g08970.1	4.0	-1.0	1	24	674	697	UGAAGUUUUUGAACAUGUGGCACG	:.::::: : ::..:.:::::	AAAGUCACAUCUACAGGAGCUUCA	Cleavage	cdna chromosome:Vradiata_ver6:6:17845620:17854043:-1 gene:Vradi06g08970 gene_biotype:protein_coding transcript_biotype:protein_coding description:65-kDa microtubule-associated protein 5 [Source:Projected from Arabidopsis thaliana (AT2G38720) UniProtKB/Swiss-Prot;Acc:Q9ZVJ3]	1
Vr_miR017	Vradi01g00760.1	4.0	-1.0	1	24	1194	1217	UGAAGUUUUUGAACAUGUGGCACG	.: : ::::::::::.. ::: ::	UGAGGCACAUGUUCAGGCACUGCA	Cleavage	cdna chromosome:Vradiata_ver6:1:1327153:1330914:-1 gene:Vradi01g00760 gene_biotype:protein_coding transcript_biotype:protein_coding description:Protein KINESIN LIGHT CHAIN-RELATED 2 [Source:Projected from Arabidopsis thaliana (AT3G27960) UniProtKB/Swiss-Prot;Acc:Q9LII8]	1
Vr_miR017	Vradi05g00540.1	4.0	-1.0	1	24	297	320	UGAAGUUUUUGAACAUGUGGCACG	:::.. :::::.:.:::::	UGACCCAUGGGUUCAGAGACUUCU	Cleavage	cdna chromosome:Vradiata_ver6:5:616070:620449:-1 gene:Vradi05g00540 gene_biotype:protein_coding transcript_biotype:protein_coding	1
Vr_miR017	Vradi05g00380.1	4.0	-1.0	1	24	318	341	UGAAGUUUUUGAACAUGUGGCACG	:::.. :::::.:.:::::	UGAUCCAUGGGUUCAGAGACUUCU	Cleavage	cdna chromosome:Vradiata_ver6:5:417822:421443:1 gene:Vradi05g00380 gene_biotype:protein_coding transcript_biotype:protein_coding	1
Vr_miR017	Vradi08g17940.1	4.0	-1.0	1	24	978	1001	UGAAGUUUUUGAACAUGUGGCACG	:: .: :::::...::.::::.	GCUGAUAGAUGUUUGGAAGCUUCG	Cleavage	cdna chromosome:Vradiata_ver6:8:39353320:39357926:1 gene:Vradi08g17940 gene_biotype:protein_coding transcript_biotype:protein_coding	1
Vr_miR017	Vradi0108s00130.1	4.0	-1.0	1	24	702	725	UGAAGUUUUUGAACAUGUGGCACG	: :::. :::: :::.:.::::	UAUUCCAUUUGUUGAAAGAUUUCA	Translation	cdna supercontig:Vradiata_ver6:scaffold_108:78956:83188:1 gene:Vradi0108s00130 gene_biotype:protein_coding transcript_biotype:protein_coding	1
Vr_miR076	Vradi06g14260.1	4.0	-1.0	1	23	2122	2144	GAAGUUUUUGAACAUGUGGCACG	::::.::::::: :.:::::::	CGUGUCACAUGUCAAGAAACUUC	Translation	cdna chromosome:Vradiata_ver6:6:33808377:33812944:-1 gene:Vradi06g14260 gene_biotype:protein_coding transcript_biotype:protein_coding description:protein EARLY FLOWERING 3 [Source:UniProtKB/TrEMBL;Acc:A0A1S3UGF1]	1
Vr_miR076	Vradi02g14360.1	4.0	-1.0	1	23	139	161	GAAGUUUUUGAACAUGUGGCACG	.:: :....:: ::::::::::.	UGUCCUGUGUGCUCAAAAACUUU	Cleavage	cdna chromosome:Vradiata_ver6:2:24911196:24913041:-1 gene:Vradi02g14360 gene_biotype:protein_coding transcript_biotype:protein_coding	1
Vr_miR076	Vradi01g05660.1	4.0	-1.0	1	23	595	617	GAAGUUUUUGAACAUGUGGCACG	:: ::::.: :::: :.::.:::	CGCGCCAUACGUUCUAGAAUUUC	Cleavage	cdna chromosome:Vradiata_ver6:1:8683106:8687151:1 gene:Vradi01g05660 gene_biotype:protein_coding transcript_biotype:protein_coding	1
Vr_miR076	Vradi05g04080.1	4.0	-1.0	1	23	1544	1566	GAAGUUUUUGAACAUGUGGCACG	.:: :.::::::: ...:::::.	UGUACUACAUGUUGGGGAACUUU	Translation	cdna chromosome:Vradiata_ver6:5:5872454:5875665:1 gene:Vradi05g04080 gene_biotype:protein_coding transcript_biotype:protein_coding	1
Vr_miR076	Vradi10g00380.1	4.0	-1.0	1	23	865	887	GAAGUUUUUGAACAUGUGGCACG	: ::: :..:: ::::::::::.	CUUGCAAUGUGCUCAAAAACUUU	Cleavage	cdna chromosome:Vradiata_ver6:10:1672885:1681573:-1 gene:Vradi10g00380 gene_biotype:protein_coding transcript_biotype:protein_coding	1
Vr_miR076	Vradi04g10970.1	4.0	-1.0	1	23	2545	2567	GAAGUUUUUGAACAUGUGGCACG	::: :.:::::::.::..::	UAUGCAAUAUGUUCAGAAGUUUG	Cleavage	cdna chromosome:Vradiata_ver6:4:19991724:20004752:-1 gene:Vradi04g10970 gene_biotype:protein_coding transcript_biotype:protein_coding description:DNA ligase 6 [Source:Projected from Arabidopsis thaliana (AT1G66730) UniProtKB/Swiss-Prot;Acc:F4HPZ9]	1
Vr_miR076	Vradi08g14400.1	4.0	-1.0	1	23	977	999	GAAGUUUUUGAACAUGUGGCACG	::. ::.:::::::..:.::.	AAUGUAACGUGUUCAAGGAUUUU	Cleavage	cdna chromosome:Vradiata_ver6:8:34260307:34262457:-1 gene:Vradi08g14400 gene_biotype:protein_coding transcript_biotype:protein_coding	1
Vr_miR076	Vradi0294s00090.1	4.0	-1.0	1	23	6149	6171	GAAGUUUUUGAACAUGUGGCACG	:: .:::::..: ::::::	UUAUCCCUAUGUUUGAUAACUUC	Cleavage	cdna supercontig:Vradiata_ver6:scaffold_294:288669:304964:-1 gene:Vradi0294s00090 gene_biotype:protein_coding transcript_biotype:protein_coding	2
Vr_miR076	Vradi05g17260.1	4.0	-1.0	1	23	449	471	GAAGUUUUUGAACAUGUGGCACG	::::..::::::::.. ::.	GUGGCCAUGUGUUCAAAGGGUUU	Cleavage	cdna chromosome:Vradiata_ver6:5:26357016:26359652:-1 gene:Vradi05g17260 gene_biotype:protein_coding transcript_biotype:protein_coding description:Protein SHI RELATED SEQUENCE 6 [Source:Projected from Arabidopsis thaliana (AT3G54430) UniProtKB/Swiss-Prot;Acc:Q9M2U4]	1
Vr_miR076	Vradi11g00360.1	4.0	-1.0	1	23	95	117	GAAGUUUUUGAACAUGUGGCACG	:..:::::::::: ::: ::	GAAGUUACAUGUUCAACAACCUC	Cleavage	cdna chromosome:Vradiata_ver6:11:340596:341859:1 gene:Vradi11g00360 gene_biotype:protein_coding transcript_biotype:protein_coding	1
Vr_miR076	Vradi05g16810.1	4.0	-1.0	1	23	717	739	GAAGUUUUUGAACAUGUGGCACG	:: : ::.:::: :::::::::	CGAGGAACGUGUUAAAAAACUUC	Translation	cdna chromosome:Vradiata_ver6:5:25689706:25700103:-1 gene:Vradi05g16810 gene_biotype:protein_coding transcript_biotype:protein_coding description:THO complex subunit 1 [Source:Projected from Arabidopsis thaliana (AT5G09860) UniProtKB/Swiss-Prot;Acc:Q93VM9]	1
Vr_miR076	Vradi01g08680.1	4.0	-1.0	1	23	55	76	GAAGUUUUUGAACAUGUGGCACG	::: ::::: : ::::.::::::	CGUCCCACA-GAUCAAGAACUUC	Cleavage	cdna chromosome:Vradiata_ver6:1:14618296:14619837:-1 gene:Vradi01g08680 gene_biotype:protein_coding transcript_biotype:protein_coding	1
Vr_miR076	Vradi06g01070.1	4.0	-1.0	1	23	371	393	GAAGUUUUUGAACAUGUGGCACG	:::.. ::::::.::::::.	GAUGCUGAUUGUUCAGAAACUUU	Cleavage	cdna chromosome:Vradiata_ver6:6:1001989:1005814:1 gene:Vradi06g01070 gene_biotype:protein_coding transcript_biotype:protein_coding description:Meiotic recombination protein SPO11-1 [Source:Projected from Arabidopsis thaliana (AT3G13170) UniProtKB/Swiss-Prot;Acc:Q9M4A2]	1
Vr_miR076	Vradi08g21840.1	4.0	-1.0	1	23	704	725	GAAGUUUUUGAACAUGUGGCACG	:: :.::: :::::::.:.:::.	CGGGUCAC-UGUUCAAGAGCUUU	Cleavage	cdna chromosome:Vradiata_ver6:8:44082422:44084491:-1 gene:Vradi08g21840 gene_biotype:protein_coding transcript_biotype:protein_coding description:Glycosyltransferase [Source:UniProtKB/TrEMBL;Acc:A0A1S3V3I7]	1
Vr_miR076	Vradi11g08140.1	4.0	-1.0	1	23	134	156	GAAGUUUUUGAACAUGUGGCACG	:.:::::::.::::::	AUCAAACCGUGUUCAAGAACUUC	Cleavage	cdna chromosome:Vradiata_ver6:11:8619167:8622615:1 gene:Vradi11g08140 gene_biotype:protein_coding transcript_biotype:protein_coding	1
Vr_miR076	Vradi0007s00820.1	4.0	-1.0	1	23	469	491	GAAGUUUUUGAACAUGUGGCACG	:: : ..::: ::::.::::::	AGUUCAGUAUGAUCAAGAACUUC	Cleavage	cdna supercontig:Vradiata_ver6:scaffold_7:2860544:2867219:1 gene:Vradi0007s00820 gene_biotype:protein_coding transcript_biotype:protein_coding description:curved DNA-binding protein [Source:UniProtKB/TrEMBL;Acc:A0A1S3TC54]	1
Vr_miR076	Vradi01g03610.1	4.0	-1.0	1	23	1719	1741	GAAGUUUUUGAACAUGUGGCACG	.:: : :. :::::::::: :::	UGUUCAAUUUGUUCAAAAAGUUC	Cleavage	cdna chromosome:Vradiata_ver6:1:5710582:5714237:1 gene:Vradi01g03610 gene_biotype:protein_coding transcript_biotype:protein_coding description:uncharacterized protein LOC106765452 [Source:UniProtKB/TrEMBL;Acc:A0A1S3UHQ8]	1
Vr_miR076	Vradi05g11360.2	4.0	-1.0	1	23	526	548	GAAGUUUUUGAACAUGUGGCACG	:::: ::::.:::::::	UGAAAAACAUAUUCAGAAACUUC	Cleavage	cdna chromosome:Vradiata_ver6:5:20275290:20280783:1 gene:Vradi05g11360 gene_biotype:protein_coding transcript_biotype:protein_coding	1
Vr_miR076	Vradi05g11360.1	4.0	-1.0	1	23	526	548	GAAGUUUUUGAACAUGUGGCACG	:::: ::::.:::::::	UGAAAAACAUAUUCAGAAACUUC	Cleavage	cdna chromosome:Vradiata_ver6:5:20275290:20280783:1 gene:Vradi05g11360 gene_biotype:protein_coding transcript_biotype:protein_coding	1
Vr_miR076	Vradi05g14000.1	4.0	-1.0	1	23	152	174	GAAGUUUUUGAACAUGUGGCACG	:::::::::::.::: :	AAAUAGACAUGUUCAAAGACUAC	Cleavage	cdna chromosome:Vradiata_ver6:5:23045873:23068737:1 gene:Vradi05g14000 gene_biotype:protein_coding transcript_biotype:protein_coding	1
Vr_miR076	Vradi01g10000.1	4.0	-1.0	1	23	1148	1170	GAAGUUUUUGAACAUGUGGCACG	:::: :::: ::::...:::	CUAGCCAAAUGUCCAAAGGUUUC	Translation	cdna chromosome:Vradiata_ver6:1:19184954:19187630:-1 gene:Vradi01g10000 gene_biotype:protein_coding transcript_biotype:protein_coding	1
Vr_miR076	Vradi05g22770.1	4.0	-1.0	1	23	356	378	GAAGUUUUUGAACAUGUGGCACG	:..:::::::::. ::::	ACCACUGCAUGUUCAAGUACUUG	Cleavage	cdna chromosome:Vradiata_ver6:5:34988255:34988989:1 gene:Vradi05g22770 gene_biotype:protein_coding transcript_biotype:protein_coding description:cysteine-rich repeat secretory protein 38-like [Source:UniProtKB/TrEMBL;Acc:A0A1S3U0M2]	1
Vr_miR076	Vradi07g27830.1	4.0	-1.0	1	23	56	78	GAAGUUUUUGAACAUGUGGCACG	:::::::::::: ::::	AAUCACACAUGUUCAAAUUCUUC	Cleavage	cdna chromosome:Vradiata_ver6:7:51317699:51320587:1 gene:Vradi07g27830 gene_biotype:protein_coding transcript_biotype:protein_coding	1
Vr_miR076	Vradi10g04680.1	4.0	-1.0	1	23	177	199	GAAGUUUUUGAACAUGUGGCACG	::.::::: ::.::.:::	AUCUGCAUAUGUUGAAGAAUUUC	Translation	cdna chromosome:Vradiata_ver6:10:11266298:11269728:-1 gene:Vradi10g04680 gene_biotype:protein_coding transcript_biotype:protein_coding	1
Vr_miR076	Vradi07g11600.1	4.0	-1.0	1	23	1274	1296	GAAGUUUUUGAACAUGUGGCACG	: ::.::: ::::.::::: :	ACUACCGCAUUUUCAGAAACUAC	Cleavage	cdna chromosome:Vradiata_ver6:7:29358402:29361251:-1 gene:Vradi07g11600 gene_biotype:protein_coding transcript_biotype:protein_coding description:Probable hexokinase-like 2 protein [Source:Projected from Arabidopsis thaliana (AT4G37840) UniProtKB/Swiss-Prot;Acc:Q9T071]	1
Vr_miR076	Vradi0332s00020.1	4.0	-1.0	1	23	782	804	GAAGUUUUUGAACAUGUGGCACG	: :....::::.:::.:.::.	UCUUCUGUGUGUUUAAAGAUUUU	Cleavage	cdna supercontig:Vradiata_ver6:scaffold_332:95131:98474:1 gene:Vradi0332s00020 gene_biotype:protein_coding transcript_biotype:protein_coding description:protein farnesyltransferase/geranylgeranyltransferase type-1 subunit alpha [Source:UniProtKB/TrEMBL;Acc:A0A1S3VU31]	1
Vr_miR014	Vradi04g09580.1	4.5	-1.0	1	21	789	809	UCGUGAAGGUUGAGUGCUUCC	:::::.:. .:::.::.:.::	GGAAGUAUAUAACUUUUAUGA	Cleavage	cdna chromosome:Vradiata_ver6:4:18554499:18559124:-1 gene:Vradi04g09580 gene_biotype:protein_coding transcript_biotype:protein_coding	1
Vr_miR014	Vradi05g10170.1	4.5	-1.0	1	21	605	625	UCGUGAAGGUUGAGUGCUUCC	::.: :::::..:.::...::	GGGAUCACUCGGCUUUUGUGA	Cleavage	cdna chromosome:Vradiata_ver6:5:18520279:18522840:-1 gene:Vradi05g10170 gene_biotype:protein_coding transcript_biotype:protein_coding	1
Vr_miR014	Vradi03g08940.1	4.5	-1.0	1	21	159	179	UCGUGAAGGUUGAGUGCUUCC	:::::: .:..:. :::::::	GGAAGCUUUUGAUAUUCACGA	Cleavage	cdna chromosome:Vradiata_ver6:3:10608011:10627609:1 gene:Vradi03g08940 gene_biotype:protein_coding transcript_biotype:protein_coding	1
Vr_miR014	Vradi11g07310.1	4.5	-1.0	1	21	961	981	UCGUGAAGGUUGAGUGCUUCC	:::.:: ::::: :::: :::	GGAGGCUCUCAAACUUCUCGA	Cleavage	cdna chromosome:Vradiata_ver6:11:7447326:7450819:-1 gene:Vradi11g07310 gene_biotype:protein_coding transcript_biotype:protein_coding	1
Vr_miR014	Vradi04g00950.1	4.5	-1.0	1	21	605	625	UCGUGAAGGUUGAGUGCUUCC	:::::.: .:...::::::.	UGAAGCGCAUAGUUUUCACGG	Cleavage	cdna chromosome:Vradiata_ver6:4:3028505:3029362:-1 gene:Vradi04g00950 gene_biotype:protein_coding transcript_biotype:protein_coding description:uncharacterized protein LOC106759030 [Source:UniProtKB/TrEMBL;Acc:A0A1S3TUS4]	1
Vr_miR014	Vradi06g05040.1	4.5	-1.0	1	21	501	521	UCGUGAAGGUUGAGUGCUUCC	::::::: :.:.::::::.	UGAAGCACAAAGCUUUCACGG	Cleavage	cdna chromosome:Vradiata_ver6:6:6135182:6138604:1 gene:Vradi06g05040 gene_biotype:protein_coding transcript_biotype:protein_coding description:histone acetyltransferase type B catalytic subunit [Source:UniProtKB/TrEMBL;Acc:A0A1S3U9S8]	1
Vr_miR014	Vradi06g02710.1	4.5	-1.0	1	21	1875	1895	UCGUGAAGGUUGAGUGCUUCC	::.:::.:: ...::::.::	AGAGGCAUUCCGUUUUCAUGA	Translation	cdna chromosome:Vradiata_ver6:6:2718917:2722528:1 gene:Vradi06g02710 gene_biotype:protein_coding transcript_biotype:protein_coding description:pentatricopeptide repeat-containing protein At5g01110 [Source:UniProtKB/TrEMBL;Acc:A0A1S3UAE3]	1
Vr_miR014	Vradi03g02370.1	4.5	-1.0	1	21	970	990	UCGUGAAGGUUGAGUGCUUCC	::::::::::.: ::..: :	AGAAGCACUCAGCGUUUGCAA	Cleavage	cdna chromosome:Vradiata_ver6:3:3229361:3236234:1 gene:Vradi03g02370 gene_biotype:protein_coding transcript_biotype:protein_coding description:EMB2654 [Source:Projected from Arabidopsis thaliana (AT2G41720) UniProtKB/TrEMBL;Acc:A0A178VXZ9]	1
Vr_miR014	Vradi08g02150.1	4.5	-1.0	1	21	2865	2885	UCGUGAAGGUUGAGUGCUUCC	::::.::::.: :::. :::	AGAAGUACUCGAGCUUUUCGA	Cleavage	cdna chromosome:Vradiata_ver6:8:3330971:3337121:1 gene:Vradi08g02150 gene_biotype:protein_coding transcript_biotype:protein_coding description:Putative pentatricopeptide repeat-containing protein At3g13770, mitochondrial [Source:Projected from Arabidopsis thaliana (AT3G13770) UniProtKB/Swiss-Prot;Acc:Q9LIC3]	1
Vr_miR014	Vradi07g24230.1	4.5	-1.0	1	21	5640	5660	UCGUGAAGGUUGAGUGCUUCC	::::.::: .: :::::.::	UGAAGUACUGGAACUUCAUGA	Cleavage	cdna chromosome:Vradiata_ver6:7:47478682:47490830:-1 gene:Vradi07g24230 gene_biotype:protein_coding transcript_biotype:protein_coding description:Phragmoplast orienting kinesin 1 [Source:Projected from Arabidopsis thaliana (AT3G17360) UniProtKB/TrEMBL;Acc:A0A1I9LN37]	1
Vr_miR014	Vradi05g17300.1	4.5	-1.0	1	21	1345	1365	UCGUGAAGGUUGAGUGCUUCC	::. ::.:::::: ::::::	GGGUUCAUUCAACCAUCACGA	Cleavage	cdna chromosome:Vradiata_ver6:5:26439032:26441659:-1 gene:Vradi05g17300 gene_biotype:protein_coding transcript_biotype:protein_coding	1
Vr_miR014	Vradi05g17310.1	4.5	-1.0	1	21	1345	1365	UCGUGAAGGUUGAGUGCUUCC	::. ::.:::::: ::::::	GGGUUCAUUCAACCAUCACGA	Cleavage	cdna chromosome:Vradiata_ver6:5:26462306:26464963:1 gene:Vradi05g17310 gene_biotype:protein_coding transcript_biotype:protein_coding	1
Vr_miR014	Vradi05g08420.2	4.5	-1.0	1	21	1347	1367	UCGUGAAGGUUGAGUGCUUCC	::::.::::::.:.::	CUUUCCACUUAACCUUUAUGA	Cleavage	cdna chromosome:Vradiata_ver6:5:16268965:16278166:-1 gene:Vradi05g08420 gene_biotype:protein_coding transcript_biotype:protein_coding	1
Vr_miR014	Vradi08g01130.1	4.5	-1.0	1	21	787	807	UCGUGAAGGUUGAGUGCUUCC	::::.:.::::::::.	ACUGUCACUUAGCCUUCACGG	Cleavage	cdna chromosome:Vradiata_ver6:8:1570283:1573909:1 gene:Vradi08g01130 gene_biotype:protein_coding transcript_biotype:protein_coding description:BEL1-like homeodomain protein 1 [Source:UniProtKB/TrEMBL;Acc:A0A1S3V6R2]	1
Vr_miR014	Vradi05g08420.1	4.5	-1.0	1	21	2145	2165	UCGUGAAGGUUGAGUGCUUCC	::::.::::::.:.::	CUUUCCACUUAACCUUUAUGA	Cleavage	cdna chromosome:Vradiata_ver6:5:16268965:16278760:-1 gene:Vradi05g08420 gene_biotype:protein_coding transcript_biotype:protein_coding	1
Vr_miR014	Vradi05g20380.1	4.5	-1.0	1	21	78	98	UCGUGAAGGUUGAGUGCUUCC	::::: ::..:.:: .::::	UGAAGCUCUUGAUCUCUACGA	Cleavage	cdna chromosome:Vradiata_ver6:5:31527442:31527854:1 gene:Vradi05g20380 gene_biotype:protein_coding transcript_biotype:protein_coding	1
Vr_miR014	Vradi07g01210.1	4.5	-1.0	1	21	456	476	UCGUGAAGGUUGAGUGCUUCC	:::.::::::::.:: :	UCCUGCAUUCAACCUUUACCA	Cleavage	cdna chromosome:Vradiata_ver6:7:2282912:2283430:-1 gene:Vradi07g01210 gene_biotype:protein_coding transcript_biotype:protein_coding description:uncharacterized protein LOC106768769 [Source:UniProtKB/TrEMBL;Acc:A0A1S3UUI4]	1
Vr_miR014	Vradi06g12900.1	4.5	-1.0	1	21	65	85	UCGUGAAGGUUGAGUGCUUCC	::.:.. ::: ::::::.::	UGAGGUGGUCAUCCUUCAUGA	Translation	cdna chromosome:Vradiata_ver6:6:31113561:31119084:1 gene:Vradi06g12900 gene_biotype:protein_coding transcript_biotype:protein_coding	1
Vr_miR014	Vradi0007s01690.1	4.5	-1.0	1	21	57	77	UCGUGAAGGUUGAGUGCUUCC	:::: ::::: .:::::: :	UGAAGAACUCAUUCUUCACUA	Translation	cdna supercontig:Vradiata_ver6:scaffold_7:3153489:3156719:-1 gene:Vradi0007s01690 gene_biotype:protein_coding transcript_biotype:protein_coding	1
Vr_miR014	Vradi04g00360.1	4.5	-1.0	1	21	68	88	UCGUGAAGGUUGAGUGCUUCC	:.::. .:::.:.::..:::	AGGAGUUUUCAGCUUUUGCGA	Cleavage	cdna chromosome:Vradiata_ver6:4:1010138:1012213:-1 gene:Vradi04g00360 gene_biotype:protein_coding transcript_biotype:protein_coding description:tropinone reductase homolog [Source:UniProtKB/TrEMBL;Acc:A0A1S3TTI5]	1
Vr_miR014	Vradi07g12200.1	4.5	-1.0	1	21	1293	1313	UCGUGAAGGUUGAGUGCUUCC	:::::: :::::. :::: :	UGAAGCAAUCAACUAUCACAA	Cleavage	cdna chromosome:Vradiata_ver6:7:30359393:30361601:1 gene:Vradi07g12200 gene_biotype:protein_coding transcript_biotype:protein_coding	1
Vr_miR014	Vradi04g07020.1	4.5	-1.0	1	21	546	566	UCGUGAAGGUUGAGUGCUUCC	:.:::::::.::...::	CUCUGUACUCAACUUUUGUGA	Cleavage	cdna chromosome:Vradiata_ver6:4:14942819:14952492:-1 gene:Vradi04g07020 gene_biotype:protein_coding transcript_biotype:protein_coding description:CAAX prenyl protease 1 homolog [Source:UniProtKB/TrEMBL;Acc:A0A1S3TX28]	1
Vr_miR014	Vradi04g11380.1	4.5	-1.0	1	21	932	952	UCGUGAAGGUUGAGUGCUUCC	::::: ::.::.:: :.::.	AGAAGCCCUUAAUCUACGCGG	Cleavage	cdna chromosome:Vradiata_ver6:4:20511664:20515895:1 gene:Vradi04g11380 gene_biotype:protein_coding transcript_biotype:protein_coding description:transaldolase [Source:UniProtKB/TrEMBL;Acc:A0A1S3TWK0]	1
Vr_miR014	Vradi08g07570.2	4.5	-1.0	1	21	1518	1538	UCGUGAAGGUUGAGUGCUUCC	::::. ::::: .::::.:.	UGAAGUUCUCAAGUUUCAUGG	Cleavage	cdna chromosome:Vradiata_ver6:8:20276271:20295243:1 gene:Vradi08g07570 gene_biotype:protein_coding transcript_biotype:protein_coding	1
Vr_miR014	Vradi07g15040.1	4.5	-1.0	1	21	539	559	UCGUGAAGGUUGAGUGCUUCC	::. ::.:.::::: ::.::	AGAGACAUUUAACCUGCAUGA	Cleavage	cdna chromosome:Vradiata_ver6:7:35133662:35138667:-1 gene:Vradi07g15040 gene_biotype:protein_coding transcript_biotype:protein_coding	1
Vr_miR014	Vradi08g07570.1	4.5	-1.0	1	21	1587	1607	UCGUGAAGGUUGAGUGCUUCC	::::. ::::: .::::.:.	UGAAGUUCUCAAGUUUCAUGG	Cleavage	cdna chromosome:Vradiata_ver6:8:20276271:20295243:1 gene:Vradi08g07570 gene_biotype:protein_coding transcript_biotype:protein_coding	1
Vr_miR014	Vradi0207s00070.1	4.5	-1.0	1	21	1629	1649	UCGUGAAGGUUGAGUGCUUCC	::::. ::::: .::::.:.	UGAAGUUCUCAAGUUUCAUGG	Cleavage	cdna supercontig:Vradiata_ver6:scaffold_207:364752:379361:1 gene:Vradi0207s00070 gene_biotype:protein_coding transcript_biotype:protein_coding	1
Vr_miR014	Vradi09g07080.1	4.5	-1.0	1	21	2082	2102	UCGUGAAGGUUGAGUGCUUCC	: ::::::.::::: ::: :	AGCAGCACUUAACCUGCACAA	Cleavage	cdna chromosome:Vradiata_ver6:9:11507250:11509763:-1 gene:Vradi09g07080 gene_biotype:protein_coding transcript_biotype:protein_coding description:pentatricopeptide repeat-containing protein At3g54980, mitochondrial [Source:UniProtKB/TrEMBL;Acc:A0A1S3V9Y9]	1
Vr_miR014	Vradi11g07980.1	4.5	-1.0	1	21	325	345	UCGUGAAGGUUGAGUGCUUCC	:::::::::.: :.:::	CCUCGCACUCAACUUCCGCGA	Cleavage	cdna chromosome:Vradiata_ver6:11:8383574:8394501:1 gene:Vradi11g07980 gene_biotype:protein_coding transcript_biotype:protein_coding	1
Vr_miR014	Vradi07g21110.1	4.5	-1.0	1	21	1486	1506	UCGUGAAGGUUGAGUGCUUCC	::::. ::: :::::::: :	AGAAGUUCUCCACCUUCACCA	Translation	cdna chromosome:Vradiata_ver6:7:43733065:43745051:-1 gene:Vradi07g21110 gene_biotype:protein_coding transcript_biotype:protein_coding	1
Vr_miR014	Vradi0354s00060.1	4.5	-1.0	1	21	4025	4045	UCGUGAAGGUUGAGUGCUUCC	::: ...:.::::::.:.:.	UGAAAUGUUUAACCUUUAUGG	Cleavage	cdna supercontig:Vradiata_ver6:scaffold_354:9142:18689:-1 gene:Vradi0354s00060 gene_biotype:protein_coding transcript_biotype:protein_coding description:uncharacterized protein LOC106779233 [Source:UniProtKB/TrEMBL;Acc:A0A1S3VWM5]	1
Vr_miR014	Vradi06g16740.1	4.5	-1.0	1	21	283	303	UCGUGAAGGUUGAGUGCUUCC	: :::::.: : :.::::::.	GAAAGCAUUGAUCUUUCACGG	Translation	cdna chromosome:Vradiata_ver6:6:37091582:37092844:-1 gene:Vradi06g16740 gene_biotype:protein_coding transcript_biotype:protein_coding description:uncharacterized protein LOC106763848 [Source:UniProtKB/TrEMBL;Acc:A0A1S3UBU3]	1
Vr_miR014	Vradi09g04080.1	4.5	-1.0	1	21	1165	1185	UCGUGAAGGUUGAGUGCUUCC	: :.::::: ::::::..: :	GAAGGCACUAAACCUUUGCAA	Cleavage	cdna chromosome:Vradiata_ver6:9:5680440:5684722:1 gene:Vradi09g04080 gene_biotype:protein_coding transcript_biotype:protein_coding	1
Vr_miR014	Vradi08g14330.1	4.5	-1.0	1	21	208	228	UCGUGAAGGUUGAGUGCUUCC	::.::: .:::::.:::.	ACCAGUACUGGACCUUUACGG	Cleavage	cdna chromosome:Vradiata_ver6:8:34202872:34209090:1 gene:Vradi08g14330 gene_biotype:protein_coding transcript_biotype:protein_coding	1
Vr_miR014	Vradi09g06770.1	4.5	-1.0	1	21	1387	1407	UCGUGAAGGUUGAGUGCUUCC	: :::::.:. ::.:::: ::	GCAAGCAUUUCACUUUCAGGA	Translation	cdna chromosome:Vradiata_ver6:9:10282310:10292383:1 gene:Vradi09g06770 gene_biotype:protein_coding transcript_biotype:protein_coding	1
Vr_miR014	Vradi05g03560.1	4.5	-1.0	1	21	536	556	UCGUGAAGGUUGAGUGCUUCC	:.:.::::::.: :::.:	UCAGGUACUCAAUCAUCAUGC	Cleavage	cdna chromosome:Vradiata_ver6:5:4660007:4662879:-1 gene:Vradi05g03560 gene_biotype:protein_coding transcript_biotype:protein_coding	1
Vr_miR014	Vradi07g24750.1	4.5	-1.0	1	21	487	507	UCGUGAAGGUUGAGUGCUUCC	.:::::.:.:.:::: ::	ACUGGCACUUAGCUUUCAAGA	Cleavage	cdna chromosome:Vradiata_ver6:7:48091325:48117654:-1 gene:Vradi07g24750 gene_biotype:protein_coding transcript_biotype:protein_coding	1
Vr_miR017	Vradi07g15260.1	4.5	-1.0	1	24	3218	3241	UGAAGUUUUUGAACAUGUGGCACG	:::::::::: :::: ::.:::	AGUGCCACAUGCUCAACAAUUUCU	Cleavage	cdna chromosome:Vradiata_ver6:7:35469080:35479417:1 gene:Vradi07g15260 gene_biotype:protein_coding transcript_biotype:protein_coding	1
Vr_miR017	Vradi09g01300.1	4.5	-1.0	1	24	96	119	UGAAGUUUUUGAACAUGUGGCACG	:::::::::: ::::::.::	UCUGCCACAUGUCCAAAAAUUUGU	Cleavage	cdna chromosome:Vradiata_ver6:9:1042448:1050719:1 gene:Vradi09g01300 gene_biotype:protein_coding transcript_biotype:protein_coding	1
Vr_miR017	Vradi0158s00470.1	4.5	-1.0	1	24	1886	1909	UGAAGUUUUUGAACAUGUGGCACG	:::::::: :::: ::.:	GUUUAAACAUGUUCUAAAAAUUUA	Translation	cdna supercontig:Vradiata_ver6:scaffold_158:856743:862507:-1 gene:Vradi0158s00470 gene_biotype:protein_coding transcript_biotype:protein_coding	1
Vr_miR017	Vradi04g07310.1	4.5	-1.0	1	24	1764	1788	UGAAGUUUUUGA-ACAUGUGGCACG	::.:: :::: :::.::::::::	UCUGUCAAAUGUGUCAGAAACUUCA	Cleavage	cdna chromosome:Vradiata_ver6:4:15347376:15349789:-1 gene:Vradi04g07310 gene_biotype:protein_coding transcript_biotype:protein_coding	1
Vr_miR017	Vradi07g30630.1	4.5	-1.0	1	24	752	775	UGAAGUUUUUGAACAUGUGGCACG	:::: :. :::::.:.:: :::.:	CGUGGCGAAUGUUUAGAAUCUUUA	Cleavage	cdna chromosome:Vradiata_ver6:7:54416731:54421154:-1 gene:Vradi07g30630 gene_biotype:protein_coding transcript_biotype:protein_coding	1
Vr_miR017	Vradi05g05170.1	4.5	-1.0	1	24	723	746	UGAAGUUUUUGAACAUGUGGCACG	:.::::::::: .::::::	AUGGUCACAUGUUCUGAAACUUGG	Translation	cdna chromosome:Vradiata_ver6:5:9448831:9451500:-1 gene:Vradi05g05170 gene_biotype:protein_coding transcript_biotype:protein_coding	1
Vr_miR017	Vradi02g11830.1	4.5	-1.0	1	24	542	565	UGAAGUUUUUGAACAUGUGGCACG	::: ::: ::::::...::::	UAUGCAACAAGUUCAAGGGCUUCC	Cleavage	cdna chromosome:Vradiata_ver6:2:22192751:22195070:-1 gene:Vradi02g11830 gene_biotype:protein_coding transcript_biotype:protein_coding description:REF/SRPP-like protein At1g67360 [Source:UniProtKB/TrEMBL;Acc:A0A1S3TJ78]	1
Vr_miR017	Vradi02g12240.1	4.5	-1.0	1	24	2087	2110	UGAAGUUUUUGAACAUGUGGCACG	.:: .::.:::::. :::.::::	UGUCUCAUAUGUUUCUAAAUUUCA	Translation	cdna chromosome:Vradiata_ver6:2:22483451:22494270:1 gene:Vradi02g12240 gene_biotype:protein_coding transcript_biotype:protein_coding	1
Vr_miR017	Vradi0083s01160.1	4.5	-1.0	1	24	3886	3908	UGAAGUUUUUGAACAUGUGGCACG	:::.::..: :::::::: ::::	AGUGUCAUGU-UUCAAAAAGUUCA	Cleavage	cdna supercontig:Vradiata_ver6:scaffold_83:498943:515324:-1 gene:Vradi0083s01160 gene_biotype:protein_coding transcript_biotype:protein_coding	1
Vr_miR017	Vradi09g02290.1	4.5	-1.0	1	24	942	965	UGAAGUUUUUGAACAUGUGGCACG	::::: ::::::.: :.:::	ACAGCCACCUGUUCAGAUAUUUCU	Cleavage	cdna chromosome:Vradiata_ver6:9:2357035:2360070:-1 gene:Vradi09g02290 gene_biotype:protein_coding transcript_biotype:protein_coding description:nuclear transcription factor Y subunit A-3 [Source:UniProtKB/TrEMBL;Acc:A0A1S3VCV7]	1
Vr_miR017	Vradi04g08170.1	4.5	-1.0	1	24	2206	2229	UGAAGUUUUUGAACAUGUGGCACG	:: :. .::::::::: ..::::	AGUACUUUAUGUUCAAAUGUUUCA	Cleavage	cdna chromosome:Vradiata_ver6:4:16481315:16484861:-1 gene:Vradi04g08170 gene_biotype:protein_coding transcript_biotype:protein_coding	1
Vr_miR017	Vradi10g08780.1	4.5	-1.0	1	24	2198	2220	UGAAGUUUUUGAACAUGUGGCACG	:::::.:: ::::.:::: :::	AUUGCCAUAU-UUCAGAAACAUCA	Cleavage	cdna chromosome:Vradiata_ver6:10:16334429:16344499:-1 gene:Vradi10g08780 gene_biotype:protein_coding transcript_biotype:protein_coding	1
Vr_miR017	Vradi07g02550.1	4.5	-1.0	1	24	565	588	UGAAGUUUUUGAACAUGUGGCACG	: ::.::: : :::.:::::: .:	CCUGUCACUUCUUCGAAAACUGUA	Cleavage	cdna chromosome:Vradiata_ver6:7:4343473:4344735:1 gene:Vradi07g02550 gene_biotype:protein_coding transcript_biotype:protein_coding description:aspartic proteinase CDR1-like [Source:UniProtKB/TrEMBL;Acc:A0A1S3UJK0]	1
Vr_miR017	Vradi03g07290.1	4.5	-1.0	1	24	1673	1696	UGAAGUUUUUGAACAUGUGGCACG	: ::.::. : ::::::::::.:	CAUGUCAUUUUGUCAAAAACUUUA	Cleavage	cdna chromosome:Vradiata_ver6:3:8733402:8739920:-1 gene:Vradi03g07290 gene_biotype:protein_coding transcript_biotype:protein_coding description:Serine/threonine-protein kinase haspin homolog [Source:Projected from Arabidopsis thaliana (AT1G09450) UniProtKB/Swiss-Prot;Acc:O80528]	1
Vr_miR017	Vradi08g21840.1	4.5	-1.0	1	24	704	726	UGAAGUUUUUGAACAUGUGGCACG	:: :.::: :::::::.:.:::.	CGGGUCAC-UGUUCAAGAGCUUUU	Cleavage	cdna chromosome:Vradiata_ver6:8:44082422:44084491:-1 gene:Vradi08g21840 gene_biotype:protein_coding transcript_biotype:protein_coding description:Glycosyltransferase [Source:UniProtKB/TrEMBL;Acc:A0A1S3V3I7]	1
Vr_miR017	Vradi08g01290.1	4.5	-1.0	1	24	10	33	UGAAGUUUUUGAACAUGUGGCACG	::. .::: ::.::::::::.	GAUGUAGCAUUUUUAAAAACUUUC	Cleavage	cdna chromosome:Vradiata_ver6:8:1879708:1883472:1 gene:Vradi08g01290 gene_biotype:protein_coding transcript_biotype:protein_coding description:calcium-dependent protein kinase 26-like [Source:UniProtKB/TrEMBL;Acc:A0A1S3V1H1]	1
Vr_miR017	Vradi06g16060.1	4.5	-1.0	1	24	531	554	UGAAGUUUUUGAACAUGUGGCACG	.:: : : ::::: :..:::::::	UGUUCGAGAUGUUAAGGAACUUCA	Translation	cdna chromosome:Vradiata_ver6:6:36316437:36321201:-1 gene:Vradi06g16060 gene_biotype:protein_coding transcript_biotype:protein_coding	1
Vr_miR017	Vradi05g13410.1	4.5	-1.0	1	24	419	442	UGAAGUUUUUGAACAUGUGGCACG	.:: : : ::::: ::.:.:::::	UGUUCGAGAUGUUAAAGAGCUUCA	Translation	cdna chromosome:Vradiata_ver6:5:22474583:22478656:-1 gene:Vradi05g13410 gene_biotype:protein_coding transcript_biotype:protein_coding	1
Vr_miR017	Vradi03g01510.1	4.5	-1.0	1	24	2217	2240	UGAAGUUUUUGAACAUGUGGCACG	:::.: :::::::: ::: ::	GUGGCCGCUUGUUCAAAUACUGCA	Cleavage	cdna chromosome:Vradiata_ver6:3:2011901:2018190:-1 gene:Vradi03g01510 gene_biotype:protein_coding transcript_biotype:protein_coding	1
Vr_miR017	Vradi03g01510.2	4.5	-1.0	1	24	3365	3388	UGAAGUUUUUGAACAUGUGGCACG	:::.: :::::::: ::: ::	GUGGCCGCUUGUUCAAAUACUGCA	Cleavage	cdna chromosome:Vradiata_ver6:3:2011901:2019371:-1 gene:Vradi03g01510 gene_biotype:protein_coding transcript_biotype:protein_coding	1
Vr_miR017	Vradi04g06660.1	4.5	-1.0	1	24	2439	2462	UGAAGUUUUUGAACAUGUGGCACG	.: :..: ::::: ::..:.::::	UGAGUUAAAUGUUGAAGGAUUUCA	Translation	cdna chromosome:Vradiata_ver6:4:14210892:14220840:-1 gene:Vradi04g06660 gene_biotype:protein_coding transcript_biotype:protein_coding	1
Vr_miR017	Vradi11g03030.1	4.5	-1.0	1	24	3657	3680	UGAAGUUUUUGAACAUGUGGCACG	:: ::::: :::::::. :::	AAGGCAACAUGGUCAAAAAUCUCA	Cleavage	cdna chromosome:Vradiata_ver6:11:2762446:2774647:-1 gene:Vradi11g03030 gene_biotype:protein_coding transcript_biotype:protein_coding	1
Vr_miR017	Vradi04g06530.1	4.5	-1.0	1	24	2430	2453	UGAAGUUUUUGAACAUGUGGCACG	.: :..: ::::: ::..:.::::	UGAGUUAAAUGUUGAAGGAUUUCA	Translation	cdna chromosome:Vradiata_ver6:4:13945599:13959552:-1 gene:Vradi04g06530 gene_biotype:protein_coding transcript_biotype:protein_coding	1
Vr_miR017	Vradi0190s00030.1	4.5	-1.0	1	24	1132	1155	UGAAGUUUUUGAACAUGUGGCACG	::. : .::::..::::.::.:	GUUGUAAGGUGUUUGAAAAUUUUA	Cleavage	cdna supercontig:Vradiata_ver6:scaffold_190:245073:246478:1 gene:Vradi0190s00030 gene_biotype:protein_coding transcript_biotype:protein_coding description:serine/threonine-protein kinase WNK2-like [Source:UniProtKB/TrEMBL;Acc:A0A1S3VX09]	1
Vr_miR017	Vradi0190s00190.1	4.5	-1.0	1	24	1087	1110	UGAAGUUUUUGAACAUGUGGCACG	::. : .::::..::::.::.:	GUUGUAAGGUGUUUGAAAAUUUUA	Cleavage	cdna supercontig:Vradiata_ver6:scaffold_190:231358:232718:-1 gene:Vradi0190s00190 gene_biotype:protein_coding transcript_biotype:protein_coding	1
Vr_miR076	Vradi02g08060.1	4.5	-1.0	1	23	821	843	GAAGUUUUUGAACAUGUGGCACG	:::: :::::: ::.::::.::	CGUGACACAUGAUCGAAAAUUUG	Cleavage	cdna chromosome:Vradiata_ver6:2:10073398:10074399:-1 gene:Vradi02g08060 gene_biotype:protein_coding transcript_biotype:protein_coding	1
Vr_miR076	Vradi0158s00470.1	4.5	-1.0	1	23	2798	2820	GAAGUUUUUGAACAUGUGGCACG	:::::::::::.::::: :	UUUGCCACAUGUUUAAAAAAUAA	Cleavage	cdna supercontig:Vradiata_ver6:scaffold_158:856743:862507:-1 gene:Vradi0158s00470 gene_biotype:protein_coding transcript_biotype:protein_coding	1
Vr_miR076	Vradi10g07600.1	4.5	-1.0	1	23	307	328	GAAGUUUUUGAACAUGUGGCACG	:::::::: : :::::::.:::.	CGUGCCAC-UCUUCAAAAGCUUU	Cleavage	cdna chromosome:Vradiata_ver6:10:14957633:14964804:-1 gene:Vradi10g07600 gene_biotype:protein_coding transcript_biotype:protein_coding description:Fumarylacetoacetase [Source:Projected from Arabidopsis thaliana (AT1G12050) UniProtKB/Swiss-Prot;Acc:Q8RW90]	1
Vr_miR076	Vradi01g03050.1	4.5	-1.0	1	23	211	233	GAAGUUUUUGAACAUGUGGCACG	: :::::..:::::.::: .::	CCUGCCAUGUGUUCGAAACUUUG	Cleavage	cdna chromosome:Vradiata_ver6:1:5320064:5322581:1 gene:Vradi01g03050 gene_biotype:protein_coding transcript_biotype:protein_coding description:phospholipase A2-alpha [Source:UniProtKB/TrEMBL;Acc:A0A1S3UDQ6]	1
Vr_miR076	Vradi03g01310.1	4.5	-1.0	1	23	204	226	GAAGUUUUUGAACAUGUGGCACG	.:::::: :::: ::.:.::::	UGUGCCAAUUGUUGAAGAGCUUC	Translation	cdna chromosome:Vradiata_ver6:3:1785012:1788761:1 gene:Vradi03g01310 gene_biotype:protein_coding transcript_biotype:protein_coding	1
Vr_miR076	Vradi0233s00070.1	4.5	-1.0	1	23	2545	2567	GAAGUUUUUGAACAUGUGGCACG	:: ..:::::::::::..::	AGUUUUACAUGUUCAAAGGCUGG	Cleavage	cdna supercontig:Vradiata_ver6:scaffold_233:482504:487703:-1 gene:Vradi0233s00070 gene_biotype:protein_coding transcript_biotype:protein_coding	1
Vr_miR076	Vradi10g00460.1	4.5	-1.0	1	23	1132	1154	GAAGUUUUUGAACAUGUGGCACG	::..::::: :..:::..:::	UUUGUUACAUGCUUGAAAGUUUC	Cleavage	cdna chromosome:Vradiata_ver6:10:1952587:1954578:1 gene:Vradi10g00460 gene_biotype:protein_coding transcript_biotype:protein_coding	2
Vr_miR076	Vradi09g06540.1	4.5	-1.0	1	23	326	348	GAAGUUUUUGAACAUGUGGCACG	.:: .::::::: .::.::.::	UGUAUCACAUGUGUAAGAAUUUG	Translation	cdna chromosome:Vradiata_ver6:9:9858583:9868626:1 gene:Vradi09g06540 gene_biotype:protein_coding transcript_biotype:protein_coding	1
Vr_miR076	Vradi07g20440.1	4.5	-1.0	1	23	957	979	GAAGUUUUUGAACAUGUGGCACG	:: :.:::: ::::.::.:::.	CGAGUCACAGAUUCAGAAGCUUU	Cleavage	cdna chromosome:Vradiata_ver6:7:42793288:42807360:-1 gene:Vradi07g20440 gene_biotype:protein_coding transcript_biotype:protein_coding	1
Vr_miR076	Vradi05g17130.1	4.5	-1.0	1	23	365	387	GAAGUUUUUGAACAUGUGGCACG	:: :::::::.: :.:::	UAACCCCAAUGUUCAGAUAUUUC	Cleavage	cdna chromosome:Vradiata_ver6:5:26149050:26152367:-1 gene:Vradi05g17130 gene_biotype:protein_coding transcript_biotype:protein_coding	2
Vr_miR076	Vradi0246s00160.1	4.5	-1.0	1	23	1661	1683	GAAGUUUUUGAACAUGUGGCACG	.: :..:::: ::.:: ::::::	UGAGUUACAUCUUUAACAACUUC	Cleavage	cdna supercontig:Vradiata_ver6:scaffold_246:306627:313433:1 gene:Vradi0246s00160 gene_biotype:protein_coding transcript_biotype:protein_coding	1
Vr_miR076	Vradi0322s00040.1	4.5	-1.0	1	23	695	717	GAAGUUUUUGAACAUGUGGCACG	.: :..:::: ::.:: ::::::	UGAGUUACAUAUUUAAUAACUUC	Cleavage	cdna supercontig:Vradiata_ver6:scaffold_322:97371:116778:1 gene:Vradi0322s00040 gene_biotype:protein_coding transcript_biotype:protein_coding	1
Vr_miR076	Vradi02g11100.1	4.5	-1.0	1	23	931	953	GAAGUUUUUGAACAUGUGGCACG	::. ::.::::::::.: ::.	UAUGUAACGUGUUCAAAGAAUUU	Cleavage	cdna chromosome:Vradiata_ver6:2:20781638:20784118:1 gene:Vradi02g11100 gene_biotype:protein_coding transcript_biotype:protein_coding description:uncharacterized protein LOC106755589 [Source:UniProtKB/TrEMBL;Acc:A0A1S3THL7]	1
Vr_miR076	Vradi08g01290.1	4.5	-1.0	1	23	10	32	GAAGUUUUUGAACAUGUGGCACG	::. .::: ::.::::::::.	GAUGUAGCAUUUUUAAAAACUUU	Cleavage	cdna chromosome:Vradiata_ver6:8:1879708:1883472:1 gene:Vradi08g01290 gene_biotype:protein_coding transcript_biotype:protein_coding description:calcium-dependent protein kinase 26-like [Source:UniProtKB/TrEMBL;Acc:A0A1S3V1H1]	2
Vr_miR076	Vradi0222s00060.1	4.5	-1.0	1	23	19	42	GAAGUUUUU-GAACAUGUGGCACG	:.:: :::::: :::::::::	GAGGUCAAAUGUUCUAAAAACUUC	Cleavage	cdna supercontig:Vradiata_ver6:scaffold_222:252141:252632:1 gene:Vradi0222s00060 gene_biotype:protein_coding transcript_biotype:protein_coding	1
Vr_miR076	Vradi08g09980.1	4.5	-1.0	1	23	610	633	GAAGUUUUUGAAC-AUGUGGCACG	:::: :: ::::::.::::::	AUAGCCAAAUCGUUCAAGAACUUC	Cleavage	cdna chromosome:Vradiata_ver6:8:27280216:27283527:1 gene:Vradi08g09980 gene_biotype:protein_coding transcript_biotype:protein_coding description:protein TRANSPORT INHIBITOR RESPONSE 1-like [Source:UniProtKB/TrEMBL;Acc:A0A1S3V7K0]	1
Vr_miR076	Vradi0198s00150.1	4.5	-1.0	1	23	377	399	GAAGUUUUUGAACAUGUGGCACG	::::..:::::::... ::.	GUGGCCAUGUGUUCAAGGGGUUU	Cleavage	cdna supercontig:Vradiata_ver6:scaffold_198:520690:523700:1 gene:Vradi0198s00150 gene_biotype:protein_coding transcript_biotype:protein_coding	1
Vr_miR076	Vradi02g05110.1	4.5	-1.0	1	23	336	357	GAAGUUUUUGAACAUGUGGCACG	: :::::. :::::..::::::	CUUGCCAU-UGUUCGGAAACUUG	Cleavage	cdna chromosome:Vradiata_ver6:2:4965324:4969355:1 gene:Vradi02g05110 gene_biotype:protein_coding transcript_biotype:protein_coding description:Very-long-chain (3R)-3-hydroxyacyl-CoA dehydratase [Source:UniProtKB/TrEMBL;Acc:A0A1S3THN1]	1
Vr_miR076	Vradi0284s00050.1	4.5	-1.0	1	23	1042	1064	GAAGUUUUUGAACAUGUGGCACG	:.::::::::: ..: ::::	GCAGUCACAUGUUCUGGACCUUC	Cleavage	cdna supercontig:Vradiata_ver6:scaffold_284:46332:48545:-1 gene:Vradi0284s00050 gene_biotype:protein_coding transcript_biotype:protein_coding	1
Vr_miR076	Vradi06g00900.1	4.5	-1.0	1	23	869	892	GAAGUUU-UUGAACAUGUGGCACG	: .::::::::..: :::::::	UCUUUCACAUGUUUGACAAACUUC	Cleavage	cdna chromosome:Vradiata_ver6:6:837236:841118:-1 gene:Vradi06g00900 gene_biotype:protein_coding transcript_biotype:protein_coding	1
Vr_miR076	Vradi0441s00030.1	4.5	-1.0	1	23	668	690	GAAGUUUUUGAACAUGUGGCACG	.: :.::.. :::::::. ::::	UGGGUCAUGCGUUCAAAGCCUUC	Cleavage	cdna supercontig:Vradiata_ver6:scaffold_441:85291:89671:1 gene:Vradi0441s00030 gene_biotype:protein_coding transcript_biotype:protein_coding description:asparagine--tRNA ligase, cytoplasmic 2 [Source:UniProtKB/TrEMBL;Acc:A0A1S3TEC4]	1
Vr_miR076	Vradi06g07320.1	4.5	-1.0	1	23	1488	1510	GAAGUUUUUGAACAUGUGGCACG	:::.:::::..::.:::	AAAACCAUAUGUUUGAAGACUGU	Cleavage	cdna chromosome:Vradiata_ver6:6:10585452:10612048:1 gene:Vradi06g07320 gene_biotype:protein_coding transcript_biotype:protein_coding	1
Vr_miR076	Vradi0137s00300.1	4.5	-1.0	1	22	1	22	GAAGUUUUUGAACAUGUGGCAC	::. ::::::::::: :::.	CUGUAUCAUGUUCAAAACCUUU	Cleavage	cdna supercontig:Vradiata_ver6:scaffold_137:566105:566966:1 gene:Vradi0137s00300 gene_biotype:protein_coding transcript_biotype:protein_coding	1
Vr_miR076	Vradi05g05370.1	4.5	-1.0	1	23	817	839	GAAGUUUUUGAACAUGUGGCACG	:: :: :: ::::::.::::.	ACUGACAAAUCUUCAAAGACUUU	Cleavage	cdna chromosome:Vradiata_ver6:5:9959848:9967103:-1 gene:Vradi05g05370 gene_biotype:protein_coding transcript_biotype:protein_coding	1
Vr_miR076	Vradi08g17940.1	4.5	-1.0	1	23	978	1000	GAAGUUUUUGAACAUGUGGCACG	:: .: :::::...::.::::	GCUGAUAGAUGUUUGGAAGCUUC	Cleavage	cdna chromosome:Vradiata_ver6:8:39353320:39357926:1 gene:Vradi08g17940 gene_biotype:protein_coding transcript_biotype:protein_coding	1
Vr_miR076	Vradi07g03940.1	4.5	-1.0	1	23	1002	1023	GAAGUUUUUGAACAUGUGGCACG	: :::::: ::::::..::: ::	CAUGCCAC-UGUUCAGGAACAUC	Cleavage	cdna chromosome:Vradiata_ver6:7:7035222:7037785:-1 gene:Vradi07g03940 gene_biotype:protein_coding transcript_biotype:protein_coding	1
Vr_miR014	Vradi08g15610.1	4.75	-1.0	1	21	2188	2210	UCGUGAAGG--UUGAGUGCUUCC	: :::::.:::: ::::::.::	GCAAGCAUUCAAAACCUUCAUGA	Cleavage	cdna chromosome:Vradiata_ver6:8:35821708:35829199:1 gene:Vradi08g15610 gene_biotype:protein_coding transcript_biotype:protein_coding	1
Vr_miR014	Vradi06g06120.1	5.0	-1.0	1	21	523	543	UCGUGAAGGUUGAGUGCUUCC	::::::::::::.: :..:.	GGAAGCACUCAAUCGACGUGG	Cleavage	cdna chromosome:Vradiata_ver6:6:7766402:7767550:1 gene:Vradi06g06120 gene_biotype:protein_coding transcript_biotype:protein_coding description:deoxyuridine 5'-triphosphate nucleotidohydrolase-like [Source:UniProtKB/TrEMBL;Acc:A0A1S3UGM5]	1
Vr_miR014	Vradi07g20170.1	5.0	-1.0	1	21	571	591	UCGUGAAGGUUGAGUGCUUCC	:::::.::::::: ::... :	GGAAGUACUCAACAUUUGUUA	Cleavage	cdna chromosome:Vradiata_ver6:7:42455326:42458368:-1 gene:Vradi07g20170 gene_biotype:protein_coding transcript_biotype:protein_coding	1
Vr_miR014	Vradi0179s00140.1	5.0	-1.0	1	21	167	187	UCGUGAAGGUUGAGUGCUUCC	:::::::. .:::: ::.::.	GGAAGCAUGUAACCAUCGCGG	Cleavage	cdna supercontig:Vradiata_ver6:scaffold_179:552272:560244:1 gene:Vradi0179s00140 gene_biotype:protein_coding transcript_biotype:protein_coding	1
Vr_miR014	Vradi06g06000.1	5.0	-1.0	1	21	540	560	UCGUGAAGGUUGAGUGCUUCC	::::::::::::.: :..:.	GGAAGCACUCAAUCGACGUGG	Cleavage	cdna chromosome:Vradiata_ver6:6:7587385:7591334:-1 gene:Vradi06g06000 gene_biotype:protein_coding transcript_biotype:protein_coding	1
Vr_miR014	Vradi08g11360.1	5.0	-1.0	1	21	1236	1256	UCGUGAAGGUUGAGUGCUUCC	::::::::::::..: . .::	GGAAGCACUCAAUUUAUUUGA	Cleavage	cdna chromosome:Vradiata_ver6:8:30628070:30632404:-1 gene:Vradi08g11360 gene_biotype:protein_coding transcript_biotype:protein_coding	1
Vr_miR014	Vradi0100s00020.1	5.0	-1.0	1	21	1899	1921	UCGUGAAGGUUGAGU--GCUUCC	:::::: :::::::.::. :::	GGAAGCUCACUCAACUUUUCCGA	Cleavage	cdna supercontig:Vradiata_ver6:scaffold_100:327772:332208:1 gene:Vradi0100s00020 gene_biotype:protein_coding transcript_biotype:protein_coding description:uncharacterized protein LOC106755321 [Source:UniProtKB/TrEMBL;Acc:A0A1S3TGP2]	1
Vr_miR014	Vradi05g01300.1	5.0	-1.0	1	21	234	254	UCGUGAAGGUUGAGUGCUUCC	:: .: ::::::::::. .::	GGUGGGACUCAACCUUUCUGA	Cleavage	cdna chromosome:Vradiata_ver6:5:1391728:1395710:-1 gene:Vradi05g01300 gene_biotype:protein_coding transcript_biotype:protein_coding	1
Vr_miR014	Vradi04g01220.1	5.0	-1.0	1	21	1091	1111	UCGUGAAGGUUGAGUGCUUCC	:::. .:::..:..::.:.::	GGAGAUACUUGAUUUUUAUGA	Cleavage	cdna chromosome:Vradiata_ver6:4:3658661:3673331:-1 gene:Vradi04g01220 gene_biotype:protein_coding transcript_biotype:protein_coding description:Cyclin-C1-1 [Source:Projected from Arabidopsis thaliana (AT5G48640) UniProtKB/Swiss-Prot;Acc:Q9FJK6]	1
Vr_miR014	Vradi01g13080.1	5.0	-1.0	1	21	87	107	UCGUGAAGGUUGAGUGCUUCC	:::: ..::..:.::::..:.	GGAAAUGCUUGAUCUUCGUGG	Cleavage	cdna chromosome:Vradiata_ver6:1:30015666:30021286:-1 gene:Vradi01g13080 gene_biotype:protein_coding transcript_biotype:protein_coding	1
Vr_miR014	Vradi08g06640.1	5.0	-1.0	1	21	720	740	UCGUGAAGGUUGAGUGCUUCC	:::::: ::::::::: :	UGAAGCAGUCAACCUUCUCUU	Cleavage	cdna chromosome:Vradiata_ver6:8:16105477:16114813:1 gene:Vradi08g06640 gene_biotype:protein_coding transcript_biotype:protein_coding description:Thylakoid membrane protein TERC, chloroplastic [Source:Projected from Arabidopsis thaliana (AT5G12130) UniProtKB/Swiss-Prot;Acc:F4JZG9]	1
Vr_miR014	Vradi08g12550.1	5.0	-1.0	1	21	1905	1925	UCGUGAAGGUUGAGUGCUUCC	::::::: :::.: :::::.	GGAAGCAAUCAGCAAUCACGG	Cleavage	cdna chromosome:Vradiata_ver6:8:32078675:32082979:-1 gene:Vradi08g12550 gene_biotype:protein_coding transcript_biotype:protein_coding	1
Vr_miR014	Vradi10g11410.1	5.0	-1.0	1	21	3320	3340	UCGUGAAGGUUGAGUGCUUCC	:: ::::::.::: :::.::	GGCAGCACUUAACAAUCAUGA	Cleavage	cdna chromosome:Vradiata_ver6:10:18992646:18998756:-1 gene:Vradi10g11410 gene_biotype:protein_coding transcript_biotype:protein_coding	1
Vr_miR014	Vradi0129s00090.1	5.0	-1.0	1	21	4202	4222	UCGUGAAGGUUGAGUGCUUCC	::::: ::::::.:: . :::	GGAAGGACUCAAUCUCUUCGA	Cleavage	cdna supercontig:Vradiata_ver6:scaffold_129:459744:485213:1 gene:Vradi0129s00090 gene_biotype:protein_coding transcript_biotype:protein_coding	1
Vr_miR014	Vradi11g00430.1	5.0	-1.0	1	21	1224	1244	UCGUGAAGGUUGAGUGCUUCC	:.. .:::. :.::::::::	AGGGAUACUUUAUCUUCACGA	Translation	cdna chromosome:Vradiata_ver6:11:408954:419796:-1 gene:Vradi11g00430 gene_biotype:protein_coding transcript_biotype:protein_coding	1
Vr_miR014	Vradi05g06560.1	5.0	-1.0	1	21	374	395	UCGUGAAGGUU-GAGUGCUUCC	:.: ::::: :::.:::::::	UGGAUCACUCCAACUUUCACGA	Translation	cdna chromosome:Vradiata_ver6:5:13262954:13267048:-1 gene:Vradi05g06560 gene_biotype:protein_coding transcript_biotype:protein_coding	1
Vr_miR014	Vradi01g00250.1	5.0	-1.0	1	21	1221	1241	UCGUGAAGGUUGAGUGCUUCC	: :::::.: :::.:::::	GAAAGCAUUGAACUUUCACCU	Cleavage	cdna chromosome:Vradiata_ver6:1:372363:377526:-1 gene:Vradi01g00250 gene_biotype:protein_coding transcript_biotype:protein_coding description:uncharacterized protein LOC106763563 [Source:UniProtKB/TrEMBL;Acc:A0A1S3UB17]	1
Vr_miR014	Vradi06g10210.1	5.0	-1.0	1	21	1281	1301	UCGUGAAGGUUGAGUGCUUCC	::::::. ::.::::: ::	AGAAGCAUCCAGCCUUCCCGU	Cleavage	cdna chromosome:Vradiata_ver6:6:22441983:22473445:1 gene:Vradi06g10210 gene_biotype:protein_coding transcript_biotype:protein_coding description:Helicase and polymerase-containing protein TEBICHI [Source:Projected from Arabidopsis thaliana (AT4G32700) UniProtKB/Swiss-Prot;Acc:Q588V7]	1
Vr_miR014	Vradi05g13520.1	5.0	-1.0	1	21	571	591	UCGUGAAGGUUGAGUGCUUCC	::.::.:::: :::.:.::	CGAGGCGCUCAUGCUUUAUGA	Translation	cdna chromosome:Vradiata_ver6:5:22572581:22573556:-1 gene:Vradi05g13520 gene_biotype:protein_coding transcript_biotype:protein_coding	1
Vr_miR014	Vradi06g02180.1	5.0	-1.0	1	21	169	189	UCGUGAAGGUUGAGUGCUUCC	:.::::::: .::::::	CAAGGCACUCAUUCUUCACUC	Translation	cdna chromosome:Vradiata_ver6:6:2150989:2153014:1 gene:Vradi06g02180 gene_biotype:protein_coding transcript_biotype:protein_coding	1
Vr_miR014	Vradi08g09730.1	5.0	-1.0	1	21	770	790	UCGUGAAGGUUGAGUGCUUCC	:.::::::. :.:::.:: :	AGGAGCACUUUAUCUUUACAA	Translation	cdna chromosome:Vradiata_ver6:8:26788924:26794577:-1 gene:Vradi08g09730 gene_biotype:protein_coding transcript_biotype:protein_coding description:Auxin-binding protein 1 [Source:Projected from Arabidopsis thaliana (AT4G02980) UniProtKB/Swiss-Prot;Acc:P33487]	1
Vr_miR014	Vradi04g02800.1	5.0	-1.0	1	21	1431	1451	UCGUGAAGGUUGAGUGCUUCC	::::::::. ::.:::.. :	UGAAGCACUUCACUUUCGUAA	Translation	cdna chromosome:Vradiata_ver6:4:5896111:5897916:-1 gene:Vradi04g02800 gene_biotype:protein_coding transcript_biotype:protein_coding description:aquaporin PIP2-7 [Source:UniProtKB/TrEMBL;Acc:A0A1S3TVT7]	1
Vr_miR014	Vradi0372s00040.1	5.0	-1.0	1	21	1062	1082	UCGUGAAGGUUGAGUGCUUCC	::::::.: :.::::. .::	UGAAGCAUUAAGCCUUUUUGA	Cleavage	cdna supercontig:Vradiata_ver6:scaffold_372:101296:104457:-1 gene:Vradi0372s00040 gene_biotype:protein_coding transcript_biotype:protein_coding	1
Vr_miR014	Vradi07g18070.1	5.0	-1.0	1	21	1501	1521	UCGUGAAGGUUGAGUGCUUCC	::::::. .:: .::::.::	UGAAGCAUAUAAAUUUCAUGA	Cleavage	cdna chromosome:Vradiata_ver6:7:39517766:39521306:-1 gene:Vradi07g18070 gene_biotype:protein_coding transcript_biotype:protein_coding	1
Vr_miR014	Vradi0158s00520.1	5.0	-1.0	1	21	682	702	UCGUGAAGGUUGAGUGCUUCC	:::::..::.::. :::::	UGAAGCGUUCGACUCACACGA	Cleavage	cdna supercontig:Vradiata_ver6:scaffold_158:551157:558107:-1 gene:Vradi0158s00520 gene_biotype:protein_coding transcript_biotype:protein_coding	1
Vr_miR014	Vradi04g03030.1	5.0	-1.0	1	21	1291	1311	UCGUGAAGGUUGAGUGCUUCC	::::.:.:...::::. .::	AGAAGUAUUUGGCCUUUUUGA	Cleavage	cdna chromosome:Vradiata_ver6:4:6346044:6352064:1 gene:Vradi04g03030 gene_biotype:protein_coding transcript_biotype:protein_coding	1
Vr_miR014	Vradi09g03430.1	5.0	-1.0	1	21	1875	1895	UCGUGAAGGUUGAGUGCUUCC	::.:.:.:.::.:::. .::	AGAGGUAUUUAAUCUUUUUGA	Cleavage	cdna chromosome:Vradiata_ver6:9:4391909:4394653:-1 gene:Vradi09g03430 gene_biotype:protein_coding transcript_biotype:protein_coding	1
Vr_miR014	Vradi07g02040.1	5.0	-1.0	1	21	495	515	UCGUGAAGGUUGAGUGCUUCC	::::::.: :: .::.:.::	AGAAGCAUUGAAAUUUUAUGA	Cleavage	cdna chromosome:Vradiata_ver6:7:3514153:3521379:-1 gene:Vradi07g02040 gene_biotype:protein_coding transcript_biotype:protein_coding	1
Vr_miR014	Vradi0305s00030.1	5.0	-1.0	1	21	2500	2520	UCGUGAAGGUUGAGUGCUUCC	::::::.: :.::::. .::	UGAAGCAUUAAGCCUUUUUGA	Cleavage	cdna supercontig:Vradiata_ver6:scaffold_305:269917:273404:-1 gene:Vradi0305s00030 gene_biotype:protein_coding transcript_biotype:protein_coding	1
Vr_miR014	Vradi08g06850.2	5.0	-1.0	1	21	2147	2167	UCGUGAAGGUUGAGUGCUUCC	::::...:.....::..:::	AGAAGUGUUUGGUUUUUGCGA	Cleavage	cdna chromosome:Vradiata_ver6:8:17008098:17037268:-1 gene:Vradi08g06850 gene_biotype:protein_coding transcript_biotype:protein_coding	1
Vr_miR014	Vradi01g03490.1	5.0	-1.0	1	21	489	509	UCGUGAAGGUUGAGUGCUUCC	::::::::.:::::. :	UUAAGCACUCGACCUUUUCUU	Cleavage	cdna chromosome:Vradiata_ver6:1:5597703:5606285:1 gene:Vradi01g03490 gene_biotype:protein_coding transcript_biotype:protein_coding	1
Vr_miR014	Vradi08g06850.1	5.0	-1.0	1	21	2321	2341	UCGUGAAGGUUGAGUGCUUCC	::::...:.....::..:::	AGAAGUGUUUGGUUUUUGCGA	Cleavage	cdna chromosome:Vradiata_ver6:8:17008098:17037268:-1 gene:Vradi08g06850 gene_biotype:protein_coding transcript_biotype:protein_coding	1
Vr_miR014	Vradi0154s00220.1	5.0	-1.0	1	21	1356	1376	UCGUGAAGGUUGAGUGCUUCC	::.::.::..::.: .:.::	UGAGGCGCUUGACUUCUAUGA	Cleavage	cdna supercontig:Vradiata_ver6:scaffold_154:142377:174889:1 gene:Vradi0154s00220 gene_biotype:protein_coding transcript_biotype:protein_coding	1
Vr_miR014	Vradi10g09640.1	5.0	-1.0	1	21	272	292	UCGUGAAGGUUGAGUGCUUCC	::: : :::.. ::::::::.	GGACGGACUUGUCCUUCACGG	Translation	cdna chromosome:Vradiata_ver6:10:17174601:17176252:1 gene:Vradi10g09640 gene_biotype:protein_coding transcript_biotype:protein_coding	1
Vr_miR014	Vradi0401s00020.1	5.0	-1.0	1	21	582	602	UCGUGAAGGUUGAGUGCUUCC	:::. :.::: :.:::::::	GGAGCAAUUCAUCUUUCACGA	Translation	cdna supercontig:Vradiata_ver6:scaffold_401:30634:31948:1 gene:Vradi0401s00020 gene_biotype:protein_coding transcript_biotype:protein_coding	1
Vr_miR014	Vradi08g01820.1	5.0	-1.0	1	21	544	564	UCGUGAAGGUUGAGUGCUUCC	::: :. :::: :.::::.::	GGAUGUUCUCAUCUUUCAUGA	Translation	cdna chromosome:Vradiata_ver6:8:2840227:2842753:1 gene:Vradi08g01820 gene_biotype:protein_coding transcript_biotype:protein_coding	1
Vr_miR014	Vradi07g17140.1	5.0	-1.0	1	21	447	467	UCGUGAAGGUUGAGUGCUUCC	:::: : .:::::: ::..::	GGAAACUUUCAACCAUCGUGA	Cleavage	cdna chromosome:Vradiata_ver6:7:38540232:38545533:1 gene:Vradi07g17140 gene_biotype:protein_coding transcript_biotype:protein_coding description:Ribulose-phosphate 3-epimerase, chloroplast precursor (EC 5.1.3.1) (Pentose-5-phosphate 3-epimerase) (PPE) (RPE) (R5P3E) [Source: Projected from Oryza sativa (Os03g0169100)]	1
Vr_miR014	Vradi0434s00050.1	5.0	-1.0	1	21	489	509	UCGUGAAGGUUGAGUGCUUCC	:::. .: : ::::::::.::	GGAGUUAAUGAACCUUCAUGA	Cleavage	cdna supercontig:Vradiata_ver6:scaffold_434:121005:123866:-1 gene:Vradi0434s00050 gene_biotype:protein_coding transcript_biotype:protein_coding	1
Vr_miR014	Vradi08g13980.1	5.0	-1.0	1	21	419	439	UCGUGAAGGUUGAGUGCUUCC	::: : :::..:.::::..:.	GGAUGAACUUGAUCUUCGUGG	Cleavage	cdna chromosome:Vradiata_ver6:8:33736801:33741501:1 gene:Vradi08g13980 gene_biotype:protein_coding transcript_biotype:protein_coding description:Starch synthase, chloroplastic/amyloplastic [Source:UniProtKB/TrEMBL;Acc:A0A1S3V2Q1]	1
Vr_miR014	Vradi0176s00050.1	5.0	-1.0	1	21	1530	1550	UCGUGAAGGUUGAGUGCUUCC	:: : :..::::..::::.:.	GGUACCGUUCAAUUUUCAUGG	Cleavage	cdna supercontig:Vradiata_ver6:scaffold_176:711034:722998:1 gene:Vradi0176s00050 gene_biotype:protein_coding transcript_biotype:protein_coding	1
Vr_miR014	Vradi06g03590.1	5.0	-1.0	1	21	580	600	UCGUGAAGGUUGAGUGCUUCC	::.: : :::::::::: .:.	GGGAACUCUCAACCUUCUUGG	Cleavage	cdna chromosome:Vradiata_ver6:6:3929367:3933986:-1 gene:Vradi06g03590 gene_biotype:protein_coding transcript_biotype:protein_coding description:protein NRT1/ PTR FAMILY 6.4 [Source:UniProtKB/TrEMBL;Acc:A0A1S3UF58]	1
Vr_miR017	Vradi0134s00300.1	5.0	-1.0	1	24	3900	3923	UGAAGUUUUUGAACAUGUGGCACG	:: :::.. :::::.:.. ::::	AGUUCCAUGAGUUCAGAGGAUUCA	Cleavage	cdna supercontig:Vradiata_ver6:scaffold_134:794922:807431:-1 gene:Vradi0134s00300 gene_biotype:protein_coding transcript_biotype:protein_coding	1
Vr_miR017	Vradi0158s00400.1	5.0	-1.0	1	24	1820	1843	UGAAGUUUUUGAACAUGUGGCACG	::: :.::: ::::::.::.::	CGUACUACAAGUUCAAGAAUUUGC	Cleavage	cdna supercontig:Vradiata_ver6:scaffold_158:270161:273212:-1 gene:Vradi0158s00400 gene_biotype:protein_coding transcript_biotype:protein_coding description:Laccase [Source:UniProtKB/TrEMBL;Acc:A0A1S3T7D5]	1
Vr_miR017	Vradi03g01310.1	5.0	-1.0	1	24	204	227	UGAAGUUUUUGAACAUGUGGCACG	.:::::: :::: ::.:.::::.	UGUGCCAAUUGUUGAAGAGCUUCG	Translation	cdna chromosome:Vradiata_ver6:3:1785012:1788761:1 gene:Vradi03g01310 gene_biotype:protein_coding transcript_biotype:protein_coding	1
Vr_miR017	Vradi10g07600.1	5.0	-1.0	1	24	307	329	UGAAGUUUUUGAACAUGUGGCACG	:::::::: : :::::::.:::.	CGUGCCAC-UCUUCAAAAGCUUUU	Cleavage	cdna chromosome:Vradiata_ver6:10:14957633:14964804:-1 gene:Vradi10g07600 gene_biotype:protein_coding transcript_biotype:protein_coding description:Fumarylacetoacetase [Source:Projected from Arabidopsis thaliana (AT1G12050) UniProtKB/Swiss-Prot;Acc:Q8RW90]	1
Vr_miR017	Vradi05g17130.1	5.0	-1.0	1	24	1326	1349	UGAAGUUUUUGAACAUGUGGCACG	: :::....:::::::...: :::	CCUGCUGUGUGUUCAAGGGCCUCA	Cleavage	cdna chromosome:Vradiata_ver6:5:26149050:26152367:-1 gene:Vradi05g17130 gene_biotype:protein_coding transcript_biotype:protein_coding	1
Vr_miR017	Vradi08g05320.1	5.0	-1.0	1	24	2182	2206	UGAAGUUUUUG-AACAUGUGGCACG	::::::: ::: ::::..:::::	ACUGCCACAGGUUGCAAAGGCUUCA	Translation	cdna chromosome:Vradiata_ver6:8:11025819:11030711:1 gene:Vradi08g05320 gene_biotype:protein_coding transcript_biotype:protein_coding description:probable leucine-rich repeat receptor-like protein kinase At2g33170 [Source:UniProtKB/TrEMBL;Acc:A0A1S3V563]	1
Vr_miR017	Vradi02g14360.1	5.0	-1.0	1	24	139	162	UGAAGUUUUUGAACAUGUGGCACG	.:: :....:: ::::::::::.	UGUCCUGUGUGCUCAAAAACUUUC	Cleavage	cdna chromosome:Vradiata_ver6:2:24911196:24913041:-1 gene:Vradi02g14360 gene_biotype:protein_coding transcript_biotype:protein_coding	1
Vr_miR017	Vradi05g04080.1	5.0	-1.0	1	24	1544	1567	UGAAGUUUUUGAACAUGUGGCACG	.:: :.::::::: ...:::::.	UGUACUACAUGUUGGGGAACUUUU	Translation	cdna chromosome:Vradiata_ver6:5:5872454:5875665:1 gene:Vradi05g04080 gene_biotype:protein_coding transcript_biotype:protein_coding	1
Vr_miR017	Vradi10g00380.1	5.0	-1.0	1	24	865	888	UGAAGUUUUUGAACAUGUGGCACG	: ::: :..:: ::::::::::.	CUUGCAAUGUGCUCAAAAACUUUU	Cleavage	cdna chromosome:Vradiata_ver6:10:1672885:1681573:-1 gene:Vradi10g00380 gene_biotype:protein_coding transcript_biotype:protein_coding	1
Vr_miR017	Vradi08g20340.1	5.0	-1.0	1	24	1173	1196	UGAAGUUUUUGAACAUGUGGCACG	.::: :.::::::::..: .:: :	UGUGGCGCAUGUUCAGGAUUUUGA	Cleavage	cdna chromosome:Vradiata_ver6:8:42416396:42419888:-1 gene:Vradi08g20340 gene_biotype:protein_coding transcript_biotype:protein_coding	1
Vr_miR017	Vradi10g00460.1	5.0	-1.0	1	24	1132	1155	UGAAGUUUUUGAACAUGUGGCACG	::..::::: :..:::..:::	UUUGUUACAUGCUUGAAAGUUUCU	Cleavage	cdna chromosome:Vradiata_ver6:10:1952587:1954578:1 gene:Vradi10g00460 gene_biotype:protein_coding transcript_biotype:protein_coding	2
Vr_miR017	Vradi10g00460.1	5.0	-1.0	1	24	887	910	UGAAGUUUUUGAACAUGUGGCACG	:::: : : ::::::.::.:::	CGUGGGAGAGGUUCAAGAAUUUCC	Cleavage	cdna chromosome:Vradiata_ver6:10:1952587:1954578:1 gene:Vradi10g00460 gene_biotype:protein_coding transcript_biotype:protein_coding	2
Vr_miR017	Vradi0043s00610.1	5.0	-1.0	1	24	900	923	UGAAGUUUUUGAACAUGUGGCACG	.:: ::::.:::::... :::::	UGUUCCACGUGUUCGGGUUCUUCA	Cleavage	cdna supercontig:Vradiata_ver6:scaffold_43:2078171:2081713:-1 gene:Vradi0043s00610 gene_biotype:protein_coding transcript_biotype:protein_coding	1
Vr_miR017	Vradi01g03480.1	5.0	-1.0	1	24	1007	1030	UGAAGUUUUUGAACAUGUGGCACG	::: :::..: :::::: : ::::	CGUUCCAUGUAUUCAAACAAUUCA	Cleavage	cdna chromosome:Vradiata_ver6:1:5576341:5596082:1 gene:Vradi01g03480 gene_biotype:protein_coding transcript_biotype:protein_coding	1
Vr_miR017	Vradi07g10560.1	5.0	-1.0	1	24	1651	1674	UGAAGUUUUUGAACAUGUGGCACG	::.:::.:::: .:::.: :.:	AUUGUCACGUGUUAGAAAGCCUUA	Translation	cdna chromosome:Vradiata_ver6:7:27563811:27567592:1 gene:Vradi07g10560 gene_biotype:protein_coding transcript_biotype:protein_coding	1
Vr_miR017	Vradi01g10780.1	5.0	-1.0	1	24	1264	1287	UGAAGUUUUUGAACAUGUGGCACG	::::: .::: :::..:.::.:	AUUGCCAGGUGUCCAAGGAUUUUA	Cleavage	cdna chromosome:Vradiata_ver6:1:21141775:21146453:-1 gene:Vradi01g10780 gene_biotype:protein_coding transcript_biotype:protein_coding	1
Vr_miR017	Vradi08g19260.1	5.0	-1.0	1	24	1977	1999	UGAAGUUUUUGAACAUGUGGCACG	::::.:: : : :::::.::::::	CGUGUCAAA-GCUCAAAGACUUCA	Cleavage	cdna chromosome:Vradiata_ver6:8:41183380:41194211:1 gene:Vradi08g19260 gene_biotype:protein_coding transcript_biotype:protein_coding description:Phosphoglucomutase, chloroplastic [Source:Projected from Arabidopsis thaliana (AT5G51820) UniProtKB/Swiss-Prot;Acc:Q9SCY0]	1
Vr_miR017	Vradi02g11140.1	5.0	-1.0	1	24	1878	1901	UGAAGUUUUUGAACAUGUGGCACG	:::::.: :: .:..:.:::::	UAUGCCAUAAGUCUAGGAGCUUCA	Cleavage	cdna chromosome:Vradiata_ver6:2:20869089:20871917:-1 gene:Vradi02g11140 gene_biotype:protein_coding transcript_biotype:protein_coding description:indole-3-acetic acid-amido synthetase GH3.6-like [Source:UniProtKB/TrEMBL;Acc:A0A1S3TKP9]	1
Vr_miR017	Vradi07g20090.1	5.0	-1.0	1	24	1667	1690	UGAAGUUUUUGAACAUGUGGCACG	:::.:::: :: :::::.:: :	GCUGCUACAUUUUGAAAAAUUUGA	Translation	cdna chromosome:Vradiata_ver6:7:42388734:42391775:1 gene:Vradi07g20090 gene_biotype:protein_coding transcript_biotype:protein_coding	1
Vr_miR017	Vradi07g20090.2	5.0	-1.0	1	24	1700	1723	UGAAGUUUUUGAACAUGUGGCACG	:::.:::: :: :::::.:: :	GCUGCUACAUUUUGAAAAAUUUGA	Translation	cdna chromosome:Vradiata_ver6:7:42388734:42391775:1 gene:Vradi07g20090 gene_biotype:protein_coding transcript_biotype:protein_coding	1
Vr_miR017	Vradi03g06810.1	5.0	-1.0	1	24	2851	2874	UGAAGUUUUUGAACAUGUGGCACG	::...::::::::.: .:: ::	GUUGUUGCAUGUUCAGAUGCUACA	Cleavage	cdna chromosome:Vradiata_ver6:3:8222750:8234797:1 gene:Vradi03g06810 gene_biotype:protein_coding transcript_biotype:protein_coding	1
Vr_miR017	Vradi05g17260.1	5.0	-1.0	1	24	449	472	UGAAGUUUUUGAACAUGUGGCACG	::::..::::::::.. ::.	GUGGCCAUGUGUUCAAAGGGUUUC	Cleavage	cdna chromosome:Vradiata_ver6:5:26357016:26359652:-1 gene:Vradi05g17260 gene_biotype:protein_coding transcript_biotype:protein_coding description:Protein SHI RELATED SEQUENCE 6 [Source:Projected from Arabidopsis thaliana (AT3G54430) UniProtKB/Swiss-Prot;Acc:Q9M2U4]	1
Vr_miR017	Vradi01g08680.1	5.0	-1.0	1	24	55	77	UGAAGUUUUUGAACAUGUGGCACG	::: ::::: : ::::.::::::	CGUCCCACA-GAUCAAGAACUUCU	Cleavage	cdna chromosome:Vradiata_ver6:1:14618296:14619837:-1 gene:Vradi01g08680 gene_biotype:protein_coding transcript_biotype:protein_coding	1
Vr_miR017	Vradi04g06350.1	5.0	-1.0	1	24	489	512	UGAAGUUUUUGAACAUGUGGCACG	.: ::.::: :::::...: ::.:	UGAGCUACAAGUUCAGGGAGUUUA	Cleavage	cdna chromosome:Vradiata_ver6:4:13715801:13718250:-1 gene:Vradi04g06350 gene_biotype:protein_coding transcript_biotype:protein_coding	1
Vr_miR017	Vradi04g08290.1	5.0	-1.0	1	24	594	617	UGAAGUUUUUGAACAUGUGGCACG	.::: :: ::::: . .:::::::	UGUGACAAAUGUUAGUGAACUUCA	Translation	cdna chromosome:Vradiata_ver6:4:16714921:16724295:1 gene:Vradi04g08290 gene_biotype:protein_coding transcript_biotype:protein_coding	1
Vr_miR017	Vradi08g07250.1	5.0	-1.0	1	24	594	617	UGAAGUUUUUGAACAUGUGGCACG	.::: :: ::::::. .::::: :	UGUGACAAAUGUUCGUGAACUUGA	Cleavage	cdna chromosome:Vradiata_ver6:8:19341057:19352124:-1 gene:Vradi08g07250 gene_biotype:protein_coding transcript_biotype:protein_coding	1
Vr_miR017	Vradi06g01070.1	5.0	-1.0	1	24	371	394	UGAAGUUUUUGAACAUGUGGCACG	:::.. ::::::.::::::.	GAUGCUGAUUGUUCAGAAACUUUU	Cleavage	cdna chromosome:Vradiata_ver6:6:1001989:1005814:1 gene:Vradi06g01070 gene_biotype:protein_coding transcript_biotype:protein_coding description:Meiotic recombination protein SPO11-1 [Source:Projected from Arabidopsis thaliana (AT3G13170) UniProtKB/Swiss-Prot;Acc:Q9M4A2]	1
Vr_miR017	Vradi11g03400.1	5.0	-1.0	1	24	1759	1782	UGAAGUUUUUGAACAUGUGGCACG	: ::. :.::::::::: .::::	CUUGUAAUAUGUUCAAACUUUUCA	Cleavage	cdna chromosome:Vradiata_ver6:11:3123212:3125876:-1 gene:Vradi11g03400 gene_biotype:protein_coding transcript_biotype:protein_coding	1
Vr_miR017	Vradi04g09980.1	5.0	-1.0	1	24	1731	1754	UGAAGUUUUUGAACAUGUGGCACG	.:: :: ::::::.: : :.::::	UGUUCCUCAUGUUUACACAUUUCA	Cleavage	cdna chromosome:Vradiata_ver6:4:18931033:18936288:1 gene:Vradi04g09980 gene_biotype:protein_coding transcript_biotype:protein_coding description:protein trichome birefringence-like 19 [Source:UniProtKB/TrEMBL;Acc:A0A1S3TVU2]	1
Vr_miR017	Vradi0222s00060.1	5.0	-1.0	1	24	19	43	UGAAGUUUUU-GAACAUGUGGCACG	:.:: :::::: :::::::::	GAGGUCAAAUGUUCUAAAAACUUCU	Translation	cdna supercontig:Vradiata_ver6:scaffold_222:252141:252632:1 gene:Vradi0222s00060 gene_biotype:protein_coding transcript_biotype:protein_coding	1
Vr_miR017	Vradi02g05110.1	5.0	-1.0	1	24	336	358	UGAAGUUUUUGAACAUGUGGCACG	: :::::. :::::..:::::: :	CUUGCCAU-UGUUCGGAAACUUGA	Cleavage	cdna chromosome:Vradiata_ver6:2:4965324:4969355:1 gene:Vradi02g05110 gene_biotype:protein_coding transcript_biotype:protein_coding description:Very-long-chain (3R)-3-hydroxyacyl-CoA dehydratase [Source:UniProtKB/TrEMBL;Acc:A0A1S3THN1]	1
Vr_miR017	Vradi02g12210.1	5.0	-1.0	1	24	198	221	UGAAGUUUUUGAACAUGUGGCACG	:::::. : : ::::..:::::	AUUGCCAUCUCUCCAAAGGCUUCA	Cleavage	cdna chromosome:Vradiata_ver6:2:22458620:22460238:1 gene:Vradi02g12210 gene_biotype:protein_coding transcript_biotype:protein_coding	1
Vr_miR076	Vradi0134s00300.1	5.0	-1.0	1	23	1880	1902	GAAGUUUUUGAACAUGUGGCACG	::::..::::: :::.:::.: :	CGUGUUACAUGCUCAGAAAUUGC	Cleavage	cdna supercontig:Vradiata_ver6:scaffold_134:794922:807431:-1 gene:Vradi0134s00300 gene_biotype:protein_coding transcript_biotype:protein_coding	2
Vr_miR076	Vradi0134s00300.1	5.0	-1.0	1	23	3900	3922	GAAGUUUUUGAACAUGUGGCACG	:: :::.. :::::.:.. :::	AGUUCCAUGAGUUCAGAGGAUUC	Cleavage	cdna supercontig:Vradiata_ver6:scaffold_134:794922:807431:-1 gene:Vradi0134s00300 gene_biotype:protein_coding transcript_biotype:protein_coding	2
Vr_miR076	Vradi10g10530.1	5.0	-1.0	1	23	2	24	GAAGUUUUUGAACAUGUGGCACG	.:::::::.:: ::::::. ::	UGUGCCACGUGGUCAAAAGGUUG	Cleavage	cdna chromosome:Vradiata_ver6:10:18157848:18158090:1 gene:Vradi10g10530 gene_biotype:protein_coding transcript_biotype:protein_coding description:Glutaredoxin-C9 [Source:Projected from Arabidopsis thaliana (AT1G28480) UniProtKB/Swiss-Prot;Acc:Q9SGP6]	1
Vr_miR076	Vradi0153s00520.1	5.0	-1.0	1	23	199	221	GAAGUUUUUGAACAUGUGGCACG	.::::::.:::: :::.::: :	UGUGCCAUAUGUGCAAGAACAUG	Translation	cdna supercontig:Vradiata_ver6:scaffold_153:224526:230573:-1 gene:Vradi0153s00520 gene_biotype:protein_coding transcript_biotype:protein_coding description:GATA transcription factor 28 [Source:UniProtKB/TrEMBL;Acc:A0A1S3T7X2]	1
Vr_miR076	Vradi08g12630.1	5.0	-1.0	1	23	1560	1582	GAAGUUUUUGAACAUGUGGCACG	::.::::: ::::.:::::	UCUGUCACAUCUUCAGAAACUCA	Cleavage	cdna chromosome:Vradiata_ver6:8:32159405:32165075:-1 gene:Vradi08g12630 gene_biotype:protein_coding transcript_biotype:protein_coding	1
Vr_miR076	Vradi10g08950.1	5.0	-1.0	1	23	458	480	GAAGUUUUUGAACAUGUGGCACG	.:::: :.:::::...::: ::.	UGUGCAAUAUGUUUGGAAAAUUU	Cleavage	cdna chromosome:Vradiata_ver6:10:16504187:16505446:1 gene:Vradi10g08950 gene_biotype:protein_coding transcript_biotype:protein_coding description:CASP-like protein [Source:UniProtKB/TrEMBL;Acc:A0A1S3VJF4]	1
Vr_miR076	Vradi11g12620.1	5.0	-1.0	1	23	946	968	GAAGUUUUUGAACAUGUGGCACG	: ::.::: ::::::::..::	CUUGUCACCUGUUCAAAGGCUCA	Cleavage	cdna chromosome:Vradiata_ver6:11:18215163:18220412:-1 gene:Vradi11g12620 gene_biotype:protein_coding transcript_biotype:protein_coding	1
Vr_miR076	Vradi10g00460.1	5.0	-1.0	1	23	887	909	GAAGUUUUUGAACAUGUGGCACG	:::: : : ::::::.::.:::	CGUGGGAGAGGUUCAAGAAUUUC	Cleavage	cdna chromosome:Vradiata_ver6:10:1952587:1954578:1 gene:Vradi10g00460 gene_biotype:protein_coding transcript_biotype:protein_coding	2
Vr_miR076	Vradi02g00080.1	5.0	-1.0	1	23	642	664	GAAGUUUUUGAACAUGUGGCACG	:::.:::: :::::::.::	UCUGCUACAUUGUCAAAAAUUUA	Cleavage	cdna chromosome:Vradiata_ver6:2:156847:163189:1 gene:Vradi02g00080 gene_biotype:protein_coding transcript_biotype:protein_coding	1
Vr_miR076	Vradi04g07310.1	5.0	-1.0	1	23	1764	1787	GAAGUUUUUGA-ACAUGUGGCACG	::.:: :::: :::.:::::::	UCUGUCAAAUGUGUCAGAAACUUC	Translation	cdna chromosome:Vradiata_ver6:4:15347376:15349789:-1 gene:Vradi04g07310 gene_biotype:protein_coding transcript_biotype:protein_coding	1
Vr_miR076	Vradi05g17130.1	5.0	-1.0	1	23	1326	1348	GAAGUUUUUGAACAUGUGGCACG	: :::....:::::::...: ::	CCUGCUGUGUGUUCAAGGGCCUC	Cleavage	cdna chromosome:Vradiata_ver6:5:26149050:26152367:-1 gene:Vradi05g17130 gene_biotype:protein_coding transcript_biotype:protein_coding	2
Vr_miR076	Vradi07g20090.1	5.0	-1.0	1	23	1667	1689	GAAGUUUUUGAACAUGUGGCACG	:::.:::: :: :::::.::	GCUGCUACAUUUUGAAAAAUUUG	Translation	cdna chromosome:Vradiata_ver6:7:42388734:42391775:1 gene:Vradi07g20090 gene_biotype:protein_coding transcript_biotype:protein_coding	1
Vr_miR076	Vradi07g20090.2	5.0	-1.0	1	23	1700	1722	GAAGUUUUUGAACAUGUGGCACG	:::.:::: :: :::::.::	GCUGCUACAUUUUGAAAAAUUUG	Translation	cdna chromosome:Vradiata_ver6:7:42388734:42391775:1 gene:Vradi07g20090 gene_biotype:protein_coding transcript_biotype:protein_coding	1
Vr_miR076	Vradi08g05320.1	5.0	-1.0	1	23	2182	2205	GAAGUUUUUG-AACAUGUGGCACG	::::::: ::: ::::..::::	ACUGCCACAGGUUGCAAAGGCUUC	Translation	cdna chromosome:Vradiata_ver6:8:11025819:11030711:1 gene:Vradi08g05320 gene_biotype:protein_coding transcript_biotype:protein_coding description:probable leucine-rich repeat receptor-like protein kinase At2g33170 [Source:UniProtKB/TrEMBL;Acc:A0A1S3V563]	1
Vr_miR076	Vradi11g04210.1	5.0	-1.0	1	23	750	772	GAAGUUUUUGAACAUGUGGCACG	:::.:.::: :::.:::. ::	AAUGCUAUAUGCUCAGAAAUCUC	Cleavage	cdna chromosome:Vradiata_ver6:11:4002912:4005715:-1 gene:Vradi11g04210 gene_biotype:protein_coding transcript_biotype:protein_coding description:BTB/POZ domain-containing protein At5g67385 [Source:UniProtKB/TrEMBL;Acc:A0A1S3VT13]	1
Vr_miR076	Vradi08g01290.1	5.0	-1.0	1	23	278	300	GAAGUUUUUGAACAUGUGGCACG	:.::.: ::.:::.:.::	GAAUCUACGUUUUUAAAGAUUUG	Cleavage	cdna chromosome:Vradiata_ver6:8:1879708:1883472:1 gene:Vradi08g01290 gene_biotype:protein_coding transcript_biotype:protein_coding description:calcium-dependent protein kinase 26-like [Source:UniProtKB/TrEMBL;Acc:A0A1S3V1H1]	2
Vr_miR076	Vradi10g03440.1	5.0	-1.0	1	23	1915	1937	GAAGUUUUUGAACAUGUGGCACG	:::::.:::: :.:::::	ACAGCCACGUGUUGAGAAACUAA	Translation	cdna chromosome:Vradiata_ver6:10:9088907:9098986:-1 gene:Vradi10g03440 gene_biotype:protein_coding transcript_biotype:protein_coding	1
Vr_miR076	Vradi0070s00040.1	5.0	-1.0	1	23	614	636	GAAGUUUUUGAACAUGUGGCACG	: ::: ::.:: ::::.::.::	CCUGCAACGUGAUCAAGAAUUUA	Cleavage	cdna supercontig:Vradiata_ver6:scaffold_70:1177936:1179509:1 gene:Vradi0070s00040 gene_biotype:protein_coding transcript_biotype:protein_coding	1
Vr_miR076	Vradi0070s00010.1	5.0	-1.0	1	23	614	636	GAAGUUUUUGAACAUGUGGCACG	: ::: ::.:: ::::.::.::	CCUGCAACGUGAUCAAGAAUUUA	Cleavage	cdna supercontig:Vradiata_ver6:scaffold_70:1109904:1111621:1 gene:Vradi0070s00010 gene_biotype:protein_coding transcript_biotype:protein_coding	1
Vr_miR076	Vradi0070s00310.1	5.0	-1.0	1	23	617	639	GAAGUUUUUGAACAUGUGGCACG	: ::: ::.:: ::::.::.::	CCUGCAACGUGAUCAAGAAUUUA	Cleavage	cdna supercontig:Vradiata_ver6:scaffold_70:1521479:1523184:-1 gene:Vradi0070s00310 gene_biotype:protein_coding transcript_biotype:protein_coding description:isoleucine N-monooxygenase 2-like [Source:UniProtKB/TrEMBL;Acc:A0A1S3VZL3]	1
Vr_miR076	Vradi11g07410.1	5.0	-1.0	1	23	955	977	GAAGUUUUUGAACAUGUGGCACG	::: :::: : :::::::: ::	AGUGGCACAGGCUCAAAAACAUC	Cleavage	cdna chromosome:Vradiata_ver6:11:7612123:7619992:-1 gene:Vradi11g07410 gene_biotype:protein_coding transcript_biotype:protein_coding	3
Vr_miR076	Vradi11g07410.1	5.0	-1.0	1	23	1720	1742	GAAGUUUUUGAACAUGUGGCACG	.:: :::.:: ::::: ..:::.	UGUACCAUAUUUUCAAUGGCUUU	Cleavage	cdna chromosome:Vradiata_ver6:11:7612123:7619992:-1 gene:Vradi11g07410 gene_biotype:protein_coding transcript_biotype:protein_coding	3
Vr_miR076	Vradi11g07410.1	5.0	-1.0	1	23	129	151	GAAGUUUUUGAACAUGUGGCACG	:.::: ::::: ::.:::	ACCUCUACACUUUCAACAAUUUC	Cleavage	cdna chromosome:Vradiata_ver6:11:7612123:7619992:-1 gene:Vradi11g07410 gene_biotype:protein_coding transcript_biotype:protein_coding	3
Vr_miR076	Vradi10g06930.1	5.0	-1.0	1	23	1028	1050	GAAGUUUUUGAACAUGUGGCACG	.:: :.:.:: ::.::.::.::	UGUCCUAUAUAUUUAAGAAUUUA	Cleavage	cdna chromosome:Vradiata_ver6:10:14247783:14256525:1 gene:Vradi10g06930 gene_biotype:protein_coding transcript_biotype:protein_coding	1
Vr_miR076	Vradi02g13610.1	5.0	-1.0	1	23	3393	3416	GAAGUUUUUGAAC-AUGUGGCACG	:::: : :::::.::.::::	UAGACCACCUUGUUCAGAAGCUUC	Cleavage	cdna chromosome:Vradiata_ver6:2:23943714:23949611:-1 gene:Vradi02g13610 gene_biotype:protein_coding transcript_biotype:protein_coding description:protein LONGIFOLIA 2 isoform X1 [Source:UniProtKB/TrEMBL;Acc:A0A1S3TJH3]	1
Vr_miR076	Vradi0282s00010.1	5.0	-1.0	1	23	555	577	GAAGUUUUUGAACAUGUGGCACG	:: :.. .:: ::::..::::::	CGAGUUUUAUCUUCAGGAACUUC	Cleavage	cdna supercontig:Vradiata_ver6:scaffold_282:268918:269514:1 gene:Vradi0282s00010 gene_biotype:protein_coding transcript_biotype:protein_coding description:trypsin inhibitor 1A-like [Source:UniProtKB/TrEMBL;Acc:A0A1S3VYD5]	1
Vr_miR076	Vradi0307s00150.1	5.0	-1.0	1	23	698	720	GAAGUUUUUGAACAUGUGGCACG	:::.:.: : :::::::.::	UUUGCUAUAAGAUCAAAAAUUUG	Cleavage	cdna supercontig:Vradiata_ver6:scaffold_307:195511:202037:-1 gene:Vradi0307s00150 gene_biotype:protein_coding transcript_biotype:protein_coding	1
Vr_miR076	Vradi0146s00200.1	5.0	-1.0	1	23	450	472	GAAGUUUUUGAACAUGUGGCACG	: ::: .:::::: :::: :::.	CAUGCAGCAUGUUGAAAACCUUU	Translation	cdna supercontig:Vradiata_ver6:scaffold_146:584985:587052:-1 gene:Vradi0146s00200 gene_biotype:protein_coding transcript_biotype:protein_coding	1
Vr_miR076	Vradi0043s00610.1	5.0	-1.0	1	23	900	922	GAAGUUUUUGAACAUGUGGCACG	.:: ::::.:::::... ::::	UGUUCCACGUGUUCGGGUUCUUC	Cleavage	cdna supercontig:Vradiata_ver6:scaffold_43:2078171:2081713:-1 gene:Vradi0043s00610 gene_biotype:protein_coding transcript_biotype:protein_coding	1
Vr_miR076	Vradi02g12240.1	5.0	-1.0	1	23	2087	2109	GAAGUUUUUGAACAUGUGGCACG	.:: .::.:::::. :::.:::	UGUCUCAUAUGUUUCUAAAUUUC	Cleavage	cdna chromosome:Vradiata_ver6:2:22483451:22494270:1 gene:Vradi02g12240 gene_biotype:protein_coding transcript_biotype:protein_coding	1
Vr_miR076	Vradi09g08960.1	5.0	-1.0	1	23	2450	2472	GAAGUUUUUGAACAUGUGGCACG	: ::::: :: : ..::::::::	CUUGCCAAAUUUAUGAAAACUUC	Translation	cdna chromosome:Vradiata_ver6:9:17470767:17480584:1 gene:Vradi09g08960 gene_biotype:protein_coding transcript_biotype:protein_coding description:Pentatricopeptide repeat-containing protein At2g45350, chloroplastic [Source:Projected from Arabidopsis thaliana (AT2G45350) UniProtKB/Swiss-Prot;Acc:O22137]	1
Vr_miR076	Vradi01g09100.1	5.0	-1.0	1	23	62	84	GAAGUUUUUGAACAUGUGGCACG	::: ::::::::.: ::: :.	ACUGCGACAUGUUCGACAACGUU	Cleavage	cdna chromosome:Vradiata_ver6:1:15789138:15790238:-1 gene:Vradi01g09100 gene_biotype:protein_coding transcript_biotype:protein_coding	1
Vr_miR076	Vradi01g11210.1	5.0	-1.0	1	23	85	107	GAAGUUUUUGAACAUGUGGCACG	::.:::: :::::: .::::	UCUGUCACACCUUCAAAUGCUUC	Cleavage	cdna chromosome:Vradiata_ver6:1:21655229:21655795:1 gene:Vradi01g11210 gene_biotype:protein_coding transcript_biotype:protein_coding	1

## Sheet: Target gene annotation_TairID
miRNA_Acc.	miRNA_Acc.	Target_Acc.	Tair ID
Vr_miR026	AGAAATGTATGAATTTAGTCCTT	Vradi08g10540.1
Vr_miR045	TTGACAACATTTGAACATCATAT	Vradi0215s00340.1	AT1G53840.1
Vr_miR092	TTTGACAACATTTGAACATCGTC	Vradi0215s00340.1	AT1G53840.1
Vr_miR129	TTTGACAACATTTGAACATTTA	Vradi0215s00340.1	AT1G53840.1
Vr_miR007	AAGAGATCCAAAAGACGCAAGTT	Vradi08g04170.1
Vr_miR021	ATTTACGTGTCATTCTGTGATTG	Vradi0215s00340.1	AT1G53840.1
Vr_miR022	CCTGGCTCCCTGTATGCCAT	Vradi05g10740.1
Vr_miR041	CCTGGCTCCCTGTATGCCAT	Vradi0269s00010.1
Vr_miR054	CCTGGCTCCCTGTATGCCAT	Vradi0279s00040.1
Vr_miR106	GGTACATGGACGAATCGAACATA	Vradi07g14160.1
Vr_miR110	TGAAATCGTCCAACTACATTGTG	Vradi07g11170.1
Vr_miR114	TGAGAGAGGGACTAAAACCA	Vradi01g01000.1
Vr_miR114	TTGAAGGACTAAATTGTACCCT	Vradi08g18560.1	N/A
Vr_miR114	TTTACGTGTCATTCTGTGATTG	Vradi0215s00340.1	AT1G53840.1
Vr_miR016	AAATCGTCCAATTACATTTT	Vradi07g11170.1
Vr_miR027	CAGTTTTCTAAAGTTGAAGGACTA	Vradi09g03770.1	N/A
Vr_miR027	CAGTTTTCTAAAGTTGAAGGACTA	Vradi09g03770.2	N/A
Vr_miR042	CCTGGCTCCCTGTATGCCAT	Vradi02g05890.1
Vr_miR042	CCTGGCTCCCTGTATGCCAT	Vradi08g16880.1
Vr_miR045	CCTGGCTCCCTGTATGCCAT	Vradi04g02860.1
Vr_miR068	GAAATCGTCCAATTACATTTT	Vradi07g11170.1
Vr_miR068	GAATGGACCTAGGAAACGACCCA	Vradi11g10830.1
Vr_miR068	GACACGTAGATGATATTCAAATA	Vradi01g01080.1	N/A
Vr_miR075	GACACGTAGATGATATTCAAATA	Vradi05g09690.1
Vr_miR079	TCATTTGGACCAATCACACAATG	Vradi07g01300.1	AT1G20020.1
Vr_miR087	TGAAATCGTCCAATTACATTTT	Vradi07g11170.1
Vr_miR092	TGGACCAATCACACAATGACATGA	Vradi0360s00020.1	AT4G12110.1
Vr_miR105	TGGACCAATCACACAATGACATGA	Vradi0007s01990.1	AT5G40610.1
Vr_miR113	TTGACAACATTTGAACATCATAT	Vradi05g09690.1
Vr_miR113	TTTGACAACATTTGAACATCGTC	Vradi05g09690.1
Vr_miR114	TTTGACAACATTTGAACATTTA	Vradi05g09690.1
Vr_miR114	TTTGGACCAATCACACAATGATA	Vradi0360s00020.1	AT4G12110.1
Vr_miR114	TTTGGACCAATCACACAATGATA	Vradi07g01300.1	AT1G20020.1
Vr_miR129	TTTGGACCAATCACACAATGATA	Vradi0007s01990.1	AT5G40610.1
Vr_miR004	AACGAGAGTGGATTGTGAAGTA	Vradi07g00540.1
Vr_miR017	AAGTGAGAGTAGATTTGAAAGTA	Vradi08g00920.1
Vr_miR021	AATTCTTCGGATATGCTGTA	Vradi07g23900.1
Vr_miR021	ACAAATTACGTTCTTTAGGATTA	Vradi04g08340.1
Vr_miR027	ACAGAATGACACGTAGATAATGT	Vradi05g09690.1
Vr_miR028	ACAGAATGACACGTAGATAATGT	Vradi0215s00340.1	AT1G53840.1
Vr_miR032	AGAACTCCACAGAATGCTGG	Vradi05g11850.1
Vr_miR033	AGAATGACACGTAGATAATATTA	Vradi05g09690.1
Vr_miR033	AGAATGACACGTAGATAATATTA	Vradi0215s00340.1	AT1G53840.1
Vr_miR034	AGAATGACACGTAGATAATATTC	Vradi05g09690.1
Vr_miR042	AGAATGACACGTAGATAATATTC	Vradi0215s00340.1	AT1G53840.1
Vr_miR042	AGAATGACACGTAGATAATGTTA	Vradi05g09690.1
Vr_miR042	AGAATGACACGTAGATAATGTTA	Vradi0215s00340.1	AT1G53840.1
Vr_miR043	AGAATGACACGTAGATAATGTTT	Vradi05g09690.1
Vr_miR045	AGAATGACACGTAGATAATGTTT	Vradi0215s00340.1	AT1G53840.1
Vr_miR059	AGAGTGACATGTAGATGATATTA	Vradi05g09690.1
Vr_miR059	AGAGTGACATGTAGATGATATTA	Vradi0215s00340.1	AT1G53840.1
Vr_miR065	CACAGAATGACACGTAGACAATA	Vradi0215s00340.1	AT1G53840.1
Vr_miR065	CACAGAATGACACGTAGACAATA	Vradi11g00430.1
Vr_miR065	CAGTTTTCTAAAGTTGAAGGACTA	Vradi08g18560.1	N/A
Vr_miR068	CCAACTTTAGAAATGTATGAATT	Vradi08g10540.1
Vr_miR072	GAATGACACGTAGATAATATTC	Vradi01g01080.1	N/A
Vr_miR072	GAATGACACGTAGATAATATTC	Vradi05g09690.1
Vr_miR084	GAATGACACGTAGATAATATTC	Vradi0215s00340.1	AT1G53840.1
Vr_miR085	GACACGTAGATGATATTCAAATA	Vradi0360s00020.1	AT4G12110.1
Vr_miR085	GTAATGACATGTAGATGATATTA	Vradi01g01080.1	N/A
Vr_miR086	TGAAGTTTTTGAACATGTGGCACG	Vradi07g16300.1	AT1G03700.1
Vr_miR086	TGGACCAATCACACAATGACATGA	Vradi07g01300.1	AT1G20020.1
Vr_miR092	TGGACCAATCACACAATGACATGA	Vradi0215s00340.1	AT1G53840.1
Vr_miR093	TGGACCAATCACACAATGACATGA	Vradi0486s00020.1
Vr_miR094	TGTTTTCTAAAGTTGAAGGACTA	Vradi08g18560.1	N/A
Vr_miR094	TTGAAGGACTAAATTGTACCCT	Vradi09g03770.1	N/A
Vr_miR107	TTGAAGGACTAAATTGTACCCT	Vradi09g03770.2	N/A
Vr_miR113	TTGACAACATTTGAACATCATAT	Vradi0486s00020.1
Vr_miR122	TTTGACAACATTTGAACATCGTC	Vradi0486s00020.1
Vr_miR123	TTTGACAACATTTGAACATTTA	Vradi0486s00020.1
Vr_miR123	TTTGGACCAATCACACAATGATA	Vradi0215s00340.1	AT1G53840.1
Vr_miR129	TTTTTGACACAATTTTGACACTG	Vradi08g10800.1	AT4G02020.3
Vr_miR001	AAATCGTCCAATTACATTTT	Vradi08g02660.1	AT2G29420.1
Vr_miR001	AAATCGTCGAATCACATTTTGAC	Vradi07g11170.1
Vr_miR006	AAATCGTCGAATCACATTTTGAC	Vradi05g01410.1
Vr_miR006	AAGAGATCCAAAAGACGCAAGTT	Vradi11g10050.1	N/A
Vr_miR009	AAGTTTTTGAACATATGGCACG	Vradi10g00800.1	AT1G02060.1
Vr_miR009	AATTTTTTAAAGTTGAAGGACTA	Vradi05g18520.1
Vr_miR009	ACAAATTACATTCTTTAGGACTA	Vradi08g12380.1
Vr_miR011	ACAGAATGACACGTAGATAATGT	Vradi0360s00020.1	AT4G12110.1
Vr_miR012	ACGTGTCATTGTGTGATTGATTC	Vradi0215s00340.1	AT1G53840.1
Vr_miR013	ACGTGTCATTGTGTGATTGATTC	Vradi07g01300.1	AT1G20020.1
Vr_miR014	AGAATGACACGTAGATAATATTA	Vradi0360s00020.1	AT4G12110.1
Vr_miR014	AGAATGACACGTAGATAATATTA	Vradi0169s00070.1	AT1G25440.1
Vr_miR015	AGAATGACACGTAGATAATATTC	Vradi0360s00020.1	AT4G12110.1
Vr_miR016	AGAATGACACGTAGATAATATTC	Vradi0169s00070.1	AT1G25440.1
Vr_miR017	AGAATGACACGTAGATAATGTTA	Vradi0360s00020.1	AT4G12110.1
Vr_miR017	AGAATGACACGTAGATAATGTTA	Vradi0169s00070.1	AT1G25440.1
Vr_miR017	AGAATGACACGTAGATAATGTTT	Vradi0360s00020.1	AT4G12110.1
Vr_miR022	AGAATGACACGTAGATAATGTTT	Vradi0169s00070.1	AT1G25440.1
Vr_miR025	AGAGTGACATGTAGATGATATTA	Vradi0360s00020.1	AT4G12110.1
Vr_miR025	AGAGTGACATGTAGATGATATTA	Vradi0007s01990.1	AT5G40610.1
Vr_miR027	AGTTTTTTTAAAGTTGAAGGACT	Vradi04g11530.1	AT2G31680.1
Vr_miR029	AGTTTTTTTAAAGTTGAAGGACT	Vradi08g20930.1	AT1G68185.2
Vr_miR031	ATAAAACTCTGGTTTTAGTCCTT	Vradi0223s00200.1	N/A
Vr_miR033	ATTTACGTGTCATTCTGTGATTG	Vradi01g01080.1	N/A
Vr_miR035	CACACAATGACACATATGATTGA	Vradi04g04040.1	AT3G07190.1
Vr_miR035	CACAGAATGACACGTAGACAATA	Vradi0360s00020.1	AT4G12110.1
Vr_miR037	CAGTAGTGAAGTCGTGCACCC	Vradi02g00320.1	N/A
Vr_miR037	CGAACCTGGGTCGTTGCCTAGTT	Vradi11g10050.1	N/A
Vr_miR037	GAAACTGAGGACAAAATTGACTA	Vradi09g08580.1	AT4G20140.1
Vr_miR039	GAAATCGTCCAATTACATTTT	Vradi08g02660.1	AT2G29420.1
Vr_miR039	GAAGTTTTTGAACATGTGGCACG	Vradi07g16300.1	AT1G03700.1
Vr_miR039	GAATGACACGTAGATAATATTC	Vradi0169s00070.1	AT1G25440.1
Vr_miR041	GAATTTTTTAAAGTTGAAGGACTA	Vradi09g03770.1	N/A
Vr_miR041	GAATTTTTTAAAGTTGAAGGACTA	Vradi09g03770.2	N/A
Vr_miR043	GAATTTTTTAAAGTTGAAGGACTA	Vradi06g01600.1	AT4G22350.2
Vr_miR043	GACAATGATATTTTAACACCATT	Vradi0100s00510.1	AT1G69290.1
Vr_miR048	GACAATGATATTTTAACACTATT	Vradi0100s00510.1	AT1G69290.1
Vr_miR049	GACACGTAGATGATATTCAAATA	Vradi02g00090.1	AT3G09040.3
Vr_miR050	GACTAGAGGATTCAAAAGACGCA	Vradi02g11050.1	AT5G54280.2
Vr_miR054	GAGAACCGCGGCCTATACCCC	Vradi10g00140.1	AT2G19070.1
Vr_miR054	GAGAACCGCGGCCTATACCCC	Vradi07g08400.1	AT2G37230.1
Vr_miR059	GAGAACCGCGGCCTATACCCCCT	Vradi10g00140.1	AT2G19070.1
Vr_miR059	GAGAACCGCGGCCTATACCCCCT	Vradi07g08400.1	AT2G37230.1
Vr_miR060	GATAATGATATTTAGACAGCATT	Vradi05g11990.1	AT5G65810.1
Vr_miR064	GATAATGATATTTAGACAGCATT	Vradi0133s00190.1	AT3G53940.1
Vr_miR065	GGACATGAGTCTCGAGGACTTTA	Vradi06g10380.1	AT4G24610.1
Vr_miR069	GGTGTCAAAAATTTGTTAGAATT	Vradi03g05810.1	AT3G50700.1
Vr_miR070	GGTGTCAAAAATTTGTTAGAATT	Vradi0007s01450.1	AT1G09230.3
Vr_miR070	GGTGTCAAAAATTTGTTAGAATT	Vradi11g03450.1	AT1G32410.5
Vr_miR072	GTCATGAAGGTTGAGTGCTTT	Vradi09g08630.1	AT1G12300.1
Vr_miR072	GTCATGAAGGTTGAGTGCTTT	Vradi04g08180.1	AT4G08850.1
Vr_miR075	GTCATGAAGGTTGAGTGCTTT	Vradi10g05020.1	AT5G27410.2
Vr_miR076	GTTTTATAAAGTTAAAGGACTA	Vradi05g09390.1	AT4G31240.2
Vr_miR077	TAAAAACTCTGGTTTTAGTCCTT	Vradi10g02110.1	AT5G46160.2
Vr_miR079	TAGAAAATTCTGATTTTAGTCTT	Vradi0322s00070.1	AT1G23380.1
Vr_miR079	TATGGATTTGTAGGACCGAGAGA	Vradi07g21400.1	AT4G30610.1
Vr_miR083	TCATGAAAGTTGAGTGCTTTC	Vradi08g08230.1	AT3G16490.1
Vr_miR085	TCATTTGGACCAATCACACAATG	Vradi05g08250.2	AT5G64460.8
Vr_miR085	TCATTTGGACCAATCACACAATG	Vradi05g08250.1	AT5G64460.8
Vr_miR086	TCCAAAGTTGAAGGACTAAATTG	Vradi08g18560.1	N/A
Vr_miR091	TCGTGAAGGTTGAGTGCTTCC	Vradi09g08630.1	AT1G12300.1
Vr_miR092	TCGTGAAGGTTGAGTGCTTCC	Vradi02g03140.1	AT1G17880.1
Vr_miR094	TCGTTGAATTTGTTAGTGAATTA	Vradi0153s00270.1	AT2G37585.1
Vr_miR094	TGAAAACTCTGGTTTTAGTCCTT	Vradi04g06750.1	AT4G00440.5
Vr_miR105	TGAAATCGTCCAACTACATTGTG	Vradi06g17000.1	AT1G27620.1
Vr_miR106	TGAAATCGTCCAACTACATTGTG	Vradi0133s00060.1	AT1G18640.2
Vr_miR108	TGAAATCGTCCAATTACATTTT	Vradi08g02660.1	AT2G29420.1
Vr_miR109	TGAAGTTTTTGAACATGTGGCACG	Vradi10g00800.1	AT1G02060.1
Vr_miR110	TGAAGTTTTTGAACATGTGGCACG	Vradi0183s00230.1	AT1G78780.5
Vr_miR111	TGAAGTTTTTGAACATGTGGCACG	Vradi08g23250.1	AT1G05805.1
Vr_miR112	TGAGAGAGGGACTAAAACCA	Vradi07g20900.1	N/A
Vr_miR117	TGAGAGAGGGACTAAAACCA	Vradi05g02250.1	AT1G72770.4
Vr_miR123	TGTTTTCTAAAGTTGAAGGACTA	Vradi09g03770.1	N/A
Vr_miR123	TGTTTTCTAAAGTTGAAGGACTA	Vradi09g03770.2	N/A
Vr_miR125	TTTACGTGTCATTCTGTGATTG	Vradi01g01080.1	N/A
Vr_miR126	TTTGACAACATTTGAACATCGTC	Vradi05g19200.1	AT1G17110.2
Vr_miR126	TTTGACAACATTTGAACATTTA	Vradi05g19200.1	AT1G17110.2
Vr_miR127	TTTTGACACAATTTTGACACTGC	Vradi08g10800.1	AT4G02020.3
Vr_miR127	TTTTTCTGTTCAATGTAGTCCTA	Vradi07g31140.1	AT5G07400.1
Vr_miR129	TTTTTCTGTTCAATGTAGTCCTA	Vradi02g03750.1	AT2G23460.1

## Sheet: GO Analysis
Category	Term	Count	%	List Total	Genes
GOTERM_BP_DIRECT	Hormone signal transduction	4	8.51064	47	AT4G30610, AT4G05200, AT1G72770, AT4G37560
GOTERM_BP_DIRECT	actin filament organization	2	4.25532	47	AT5G54280, AT2G31900
GOTERM_BP_DIRECT	transportor	5	10.6383	47	AT1G32410, AT2G31680, AT3G07190, AT3G53940, AT3G28050
GOTERM_BP_DIRECT	metabolic processing	4	8.51064	47	AT5G27410, AT5G40610, AT2G29420, AT1G18640,
GOTERM_BP_DIRECT	Transcription regulation	5	10.6383	47	AT1G25440, AT1G17880, AT1G23380, AT3G50700, AT1G05805
GOTERM_BP_DIRECT	Root development	6	12.766	47	AT1G17110, AT2G23460, AT4G08850, AT2G28350, AT4G30080, AT1G77850
GOTERM_BP_DIRECT	RNA related processing	5	10.6383	47	AT1G09230, AT1G12300, AT3G09040, AT4G22350, AT2G37230
GOTERM_BP_DIRECT	pollen development	2	4.25532	47	AT2G19070, AT1G27620
GOTERM_BP_DIRECT	embryo(seed) development	3	6.38298	47	AT1G09090, AT4G20140, AT4G12110
GOTERM_BP_DIRECT	DNA repair	2	4.25532	47	AT5G07400, AT3G52560
GOTERM_BP_DIRECT	sexual reproduction	1	2.12766	47	AT2G37585
GOTERM_BP_DIRECT	proteolysis	1	2.12766	47	AT1G11910
GOTERM_BP_DIRECT	photosynthesis	1	2.12766	47	AT1G20020
GOTERM_BP_DIRECT	catabolic process	1	2.12766	47	AT1G53840
GOTERM_BP_DIRECT	vitamine E biosynthetic process	1	2.12766	47	AT5G58560
GOTERM_CC_DIRECT	nucleus	12	20.6897	58	AT4G02020, AT2G28350, AT4G30080, AT1G77850, AT5G07400, AT3G52560, AT2G31680, AT1G09230, AT1G27620, AT4G22350, AT1G23380, AT3G50700
GOTERM_CC_DIRECT	cytoplasm	5	8.62069	58	AT5G64460, AT5G54280, AT2G31900, AT2G29420, AT2G19070
GOTERM_CC_DIRECT	chloroplast	4	6.89655	58	AT2G37230, AT5G27410, AT1G20020, AT5G58560
GOTERM_CC_DIRECT	mitochondria	4	6.89655	58	AT1G02060, AT3G09040, AT5G46160, AT3G53940
GOTERM_CC_DIRECT	plasma membrane	4	6.89655	58	AT4G20140, AT4G08850, AT4G05200, AT3G28050
GOTERM_CC_DIRECT	ER	2	3.44828	58	AT4G12110, AT3G07190
GOTERM_CC_DIRECT	endosome	1	1.72414	58	AT1G32410
GOTERM_MF_DIRECT	RNA binding	8	14.0351	57	AT5G46160, AT2G37230, AT1G20020, AT1G02060, AT1G12300, AT3G09040, AT1G69290, AT1G09230
GOTERM_MF_DIRECT	DNA binding	9	15.7895	57	AT2G28350, AT4G30080, AT1G77850, AT1G23380, AT3G50700, AT1G05805, AT1G25440, AT4G02020, AT1G17880
GOTERM_MF_DIRECT	Kinase activity	4	7.01754	57	AT5G58560, AT4G20140, AT4G08850, AT4G05200
GOTERM_MF_DIRECT	hydrolysis activity	2	3.50877	57	AT5G07400, AT4G37560
GOTERM_MF_DIRECT	acyltransferase activity	2	3.50877	57	AT2G19070, AT1G27620
GOTERM_MF_DIRECT	actin filament binding	2	3.50877	57	AT5G54280, AT2G31900
GOTERM_MF_DIRECT	GTPase activity	2	3.50877	57	AT2G31680, AT2G23460
GOTERM_MF_DIRECT	ion binding	3	5.26316	57	AT4G22350, AT1G18640, AT3G16490
GOTERM_MF_DIRECT	phosphatase activity	2	3.50877	57	AT5G64460, AT1G72770
GOTERM_MF_DIRECT	peptidase activity	1	1.75439	57	AT1G11910
GOTERM_MF_DIRECT	pectin transferase	1	1.75439	57	AT1G53840
GOTERM_MF_DIRECT	oxidoreductase acitivity	1	1.75439	57	AT5G39950
GOTERM_MF_DIRECT	oxidase activity	1	1.75439	57	AT4G12110
GOTERM_MF_DIRECT	NADPH-oxidase	1	1.75439	57	AT1G09090
GOTERM_MF_DIRECT	NAD-dependent glycerol-3-phosphate dehydrogenase activity	1	1.75439	57	AT5G40610
GOTERM_MF_DIRECT	glutachion transferase activity	1	1.75439	57	AT2G29420
GOTERM_MF_DIRECT	ubiquitinase activity	1	1.75439	57	AT1G17110
